# Supplementary material for: Investigation and estimation of the prevalence of drug addicts in Xichang, china
Source: Medicine (Baltimore). 2019 Jan 4;98(1):e13919. doi: 10.1097/MD.0000000000013919 (PMC6486045; doi:10.1097/MD.0000000000013919)
Supplement: Supplemental Digital Content [file medi-98-e13919-s001.xls]

## Sheet: Sheet1
total_number	Replicate	x111	x121	x211	x221	x112	x122	x212	n_hat	n_var	upper_limit	lower_limit	status
5264	1	526	30	130	201	21	42	57	4097	1.31036e+06	6341	1854	p>0.05
5264	2	501	22	138	202	31	50	63	4394	1.46937e+06	6770	2018	p>0.05
5264	3	497	28	155	205	19	45	58	4232	1.47113e+06	6609	1855	p>0.05
5264	4	509	24	132	213	29	45	55	3928	1.11862e+06	6001	1855	p>0.05
5264	5	509	23	132	203	19	50	71	7366	5.85594e+06	12109	2623	p>0.05
5264	6	522	19	146	196	14	56	54	8974	1.10704e+07	15495	2452	p>0.05
5264	7	530	29	133	187	26	40	62	3458	776374	5185	1731	p<0.05
5264	8	527	23	138	191	24	44	60	4495	1.694e+06	7046	1944	p>0.05
5264	9	509	27	126	203	26	43	73	4674	1.71508e+06	7241	2107	p>0.05
5264	10	524	22	142	204	19	46	50	5149	2.64084e+06	8334	1964	p>0.05
5264	11	492	35	133	214	24	56	53	3804	950956	5715	1893	p>0.05
5264	12	533	25	124	198	18	50	59	6586	4.59693e+06	10789	2384	p>0.05
5264	13	511	34	120	210	22	48	62	4565	1.60967e+06	7052	2078	p>0.05
5264	14	505	35	136	207	25	48	51	3157	571765	4639	1675	p<0.05
5264	15	527	15	131	219	19	47	49	8126	8.88077e+06	13967	2285	p>0.05
5264	16	523	24	150	190	18	46	56	4957	2.35494e+06	7965	1949	p>0.05
5264	17	513	24	134	199	25	53	59	4977	2.08366e+06	7807	2148	p>0.05
5264	18	544	26	142	175	21	39	60	3880	1.18327e+06	6012	1748	p>0.05
5264	19	524	20	117	211	24	52	59	7047	5.22454e+06	11527	2567	p>0.05
5264	20	528	27	139	188	23	48	54	3988	1.19596e+06	6131	1844	p>0.05
5264	21	541	19	138	186	14	60	49	9066	1.14141e+07	15688	2444	p>0.05
5264	22	511	23	146	202	19	49	57	5526	3.02271e+06	8933	2118	p>0.05
5264	23	522	17	131	222	19	41	55	7183	6.41696e+06	12148	2218	p>0.05
5264	24	525	22	133	191	18	51	67	7513	6.3636e+06	12457	2568	p>0.05
5264	25	542	27	130	190	21	48	49	4293	1.52249e+06	6711	1875	p>0.05
5264	26	513	23	143	201	21	48	58	5163	2.47592e+06	8247	2079	p>0.05
5264	27	529	26	138	184	16	48	66	6378	4.37693e+06	10479	2278	p>0.05
5264	28	522	28	151	193	18	37	58	3848	1.20743e+06	6002	1694	p>0.05
5264	29	546	18	139	186	25	48	45	4514	1.88539e+06	7205	1823	p>0.05
5264	30	517	28	119	207	21	54	61	6045	3.3913e+06	9654	2436	p>0.05
5264	31	494	17	162	210	28	45	51	4095	1.42657e+06	6436	1753	p>0.05
5264	32	500	31	138	209	20	47	62	4566	1.69706e+06	7119	2013	p>0.05
5264	33	518	23	132	206	18	51	59	6883	5.18243e+06	11344	2421	p>0.05
5264	34	531	33	130	170	22	51	70	4422	1.46207e+06	6791	2052	p>0.05
5264	35	524	26	129	196	22	47	63	5128	2.31124e+06	8108	2149	p>0.05
5264	36	538	24	147	185	15	36	62	5205	2.93487e+06	8563	1847	p>0.05
5264	37	521	35	119	194	18	51	69	5751	3.01421e+06	9154	2348	p>0.05
5264	38	529	20	124	209	20	45	60	7025	5.57069e+06	11651	2399	p>0.05
5264	39	510	23	142	208	20	52	52	5398	2.81499e+06	8687	2110	p>0.05
5264	40	518	24	142	186	20	58	59	5844	3.28544e+06	9397	2292	p>0.05
5264	41	528	30	137	187	25	50	50	3409	740392	5096	1723	p<0.05
5264	42	523	20	124	203	18	48	71	9112	1.02159e+07	15377	2848	p>0.05
5264	43	514	26	138	212	18	35	64	4786	2.17667e+06	7678	1895	p>0.05
5264	44	509	26	139	202	19	48	64	5607	3.00202e+06	9003	2211	p>0.05
5264	45	522	24	122	203	18	58	60	8004	7.16281e+06	13249	2758	p>0.05
5264	46	514	17	138	209	22	46	61	6847	5.34034e+06	11377	2318	p>0.05
5264	47	552	20	112	209	16	37	61	8272	9.05674e+06	14171	2374	p>0.05
5264	48	524	24	134	187	18	54	66	7040	5.30557e+06	11554	2525	p>0.05
5264	49	519	14	136	210	27	46	55	6371	4.67856e+06	10610	2131	p>0.05
5264	50	533	25	128	182	17	56	66	7598	6.39255e+06	12553	2642	p>0.05
5264	51	516	23	139	184	24	56	65	5511	2.70181e+06	8733	2289	p>0.05
5264	52	509	26	147	198	23	41	63	3968	1.1958e+06	6112	1825	p>0.05
5264	53	525	31	132	178	21	52	68	4852	1.91004e+06	7561	2144	p>0.05
5264	54	497	21	147	210	23	46	63	5267	2.58641e+06	8419	2115	p>0.05
5264	55	530	23	142	187	9	48	68	12012	2.47687e+07	21767	2258	p>0.05
5264	56	532	22	138	196	14	49	56	7739	7.68207e+06	13171	2306	p>0.05
5264	57	508	26	150	192	20	53	58	4851	2.04901e+06	7657	2045	p>0.05
5264	58	498	23	148	214	17	47	60	6200	4.15027e+06	10193	2207	p>0.05
5264	59	550	24	124	181	19	49	60	6183	3.93771e+06	10072	2294	p>0.05
5264	60	542	33	126	177	20	44	65	4306	1.46028e+06	6675	1938	p>0.05
5264	61	523	28	139	190	22	38	67	3962	1.1971e+06	6106	1817	p>0.05
5264	62	530	31	125	186	21	53	61	4924	2.00419e+06	7698	2149	p>0.05
5264	63	501	26	142	208	24	45	61	4235	1.38505e+06	6542	1929	p>0.05
5264	64	532	27	131	184	21	53	59	5128	2.30394e+06	8103	2153	p>0.05
5264	65	521	24	139	208	19	42	54	4885	2.26749e+06	7836	1933	p>0.05
5264	66	529	14	149	167	21	56	71	9025	1.06537e+07	15423	2628	p>0.05
5264	67	532	20	139	192	19	39	66	5985	3.91244e+06	9861	2108	p>0.05
5264	68	528	23	146	179	23	46	62	4497	1.69843e+06	7051	1943	p>0.05
5264	69	512	19	157	195	22	43	59	4867	2.26435e+06	7816	1917	p>0.05
5264	70	542	22	118	201	14	48	62	9928	1.34687e+07	17121	2734	p>0.05
5264	71	531	25	130	209	15	47	50	6357	4.65046e+06	10583	2130	p>0.05
5264	72	540	26	126	191	14	47	63	7666	7.19242e+06	12922	2409	p>0.05
5264	73	506	21	148	205	18	42	67	6225	4.23909e+06	10260	2189	p>0.05
5264	74	540	22	118	198	19	53	57	7556	6.43389e+06	12527	2584	p>0.05
5264	75	547	16	133	194	21	44	52	6440	4.92274e+06	10789	2091	p>0.05
5264	76	528	21	145	190	22	44	57	4763	2.08299e+06	7592	1934	p>0.05
5264	77	502	31	141	196	21	49	67	4526	1.60597e+06	7010	2042	p>0.05
5264	78	527	26	139	194	16	49	56	5859	3.61736e+06	9586	2131	p>0.05
5264	79	519	20	134	200	22	54	58	6521	4.43238e+06	10647	2395	p>0.05
5264	80	520	21	131	206	18	49	62	7579	6.66325e+06	12638	2520	p>0.05
5264	81	548	32	131	177	22	41	56	3422	784156	5157	1686	p<0.05
5264	82	516	20	134	189	22	57	69	7512	6.02383e+06	12323	2702	p>0.05
5264	83	533	21	112	210	22	47	62	7310	5.80915e+06	12034	2586	p>0.05
5264	84	510	24	152	201	18	40	62	4879	2.28024e+06	7838	1919	p>0.05
5264	85	517	23	129	205	22	48	63	5917	3.38502e+06	9523	2311	p>0.05
5264	86	525	22	138	195	20	49	58	5799	3.38872e+06	9407	2191	p>0.05
5264	87	515	25	133	210	16	49	59	6884	5.32784e+06	11408	2360	p>0.05
5264	88	509	24	151	201	20	47	55	4656	1.93003e+06	7379	1933	p>0.05
5264	89	536	28	121	207	21	44	50	4438	1.66331e+06	6966	1910	p>0.05
5264	90	515	18	150	211	14	45	54	7993	8.8431e+06	13821	2164	p>0.05
5264	91	529	24	142	192	18	40	62	5113	2.57522e+06	8258	1968	p>0.05
5264	92	535	20	138	189	19	53	53	6423	4.54595e+06	10602	2244	p>0.05
5264	93	525	9	144	206	26	41	56	8376	1.11683e+07	14926	1826	p>0.05
5264	94	508	24	148	190	16	57	64	7203	5.81472e+06	11929	2476	p>0.05
5264	95	524	26	119	204	24	47	63	5270	2.41153e+06	8313	2226	p>0.05
5264	96	526	27	149	180	19	53	53	4486	1.7174e+06	7055	1918	p>0.05
5264	97	527	25	143	186	18	47	61	5374	2.8174e+06	8664	2084	p>0.05
5264	98	490	34	145	206	14	61	57	6092	3.84671e+06	9936	2248	p>0.05
5264	99	510	30	151	193	19	48	56	4081	1.31108e+06	6325	1837	p>0.05
5264	100	516	22	135	203	21	52	58	6072	3.69496e+06	9840	2305	p>0.05

## Sheet: Sheet2
样本号	N	95%UL	95%LL	P
1	4097	6341	1854	p>0.05
2	4394	6770	2018	p>0.05
3	4232	6609	1855	p>0.05
4	3928	6001	1855	p>0.05
5	7366	12109	2623	p>0.05
6	8974	15495	2452	p>0.05
7	3458	5185	1731	p<0.05
8	4495	7046	1944	p>0.05
9	4674	7241	2107	p>0.05
10	5149	8334	1964	p>0.05
11	3804	5715	1893	p>0.05
12	6586	10789	2384	p>0.05
13	4565	7052	2078	p>0.05
14	3157	4639	1675	p<0.05
15	8126	13967	2285	p>0.05
16	4957	7965	1949	p>0.05
17	4977	7807	2148	p>0.05
18	3880	6012	1748	p>0.05
19	7047	11527	2567	p>0.05
20	3988	6131	1844	p>0.05
21	9066	15688	2444	p>0.05
22	5526	8933	2118	p>0.05
23	7183	12148	2218	p>0.05
24	7513	12457	2568	p>0.05
25	4293	6711	1875	p>0.05
26	5163	8247	2079	p>0.05
27	6378	10479	2278	p>0.05
28	3848	6002	1694	p>0.05
29	4514	7205	1823	p>0.05
30	6045	9654	2436	p>0.05
31	4095	6436	1753	p>0.05
32	4566	7119	2013	p>0.05
33	6883	11344	2421	p>0.05
34	4422	6791	2052	p>0.05
35	5128	8108	2149	p>0.05
36	5205	8563	1847	p>0.05
37	5751	9154	2348	p>0.05
38	7025	11651	2399	p>0.05
39	5398	8687	2110	p>0.05
40	5844	9397	2292	p>0.05
41	3409	5096	1723	p<0.05
42	9112	15377	2848	p>0.05
43	4786	7678	1895	p>0.05
44	5607	9003	2211	p>0.05
45	8004	13249	2758	p>0.05
46	6847	11377	2318	p>0.05
47	8272	14171	2374	p>0.05
48	7040	11554	2525	p>0.05
49	6371	10610	2131	p>0.05
50	7598	12553	2642	p>0.05
51	5511	8733	2289	p>0.05
52	3968	6112	1825	p>0.05
53	4852	7561	2144	p>0.05
54	5267	8419	2115	p>0.05
55	12012	21767	2258	p>0.05
56	7739	13171	2306	p>0.05
57	4851	7657	2045	p>0.05
58	6200	10193	2207	p>0.05
59	6183	10072	2294	p>0.05
60	4306	6675	1938	p>0.05
61	3962	6106	1817	p>0.05
62	4924	7698	2149	p>0.05
63	4235	6542	1929	p>0.05
64	5128	8103	2153	p>0.05
65	4885	7836	1933	p>0.05
66	9025	15423	2628	p>0.05
67	5985	9861	2108	p>0.05
68	4497	7051	1943	p>0.05
69	4867	7816	1917	p>0.05
70	9928	17121	2734	p>0.05
71	6357	10583	2130	p>0.05
72	7666	12922	2409	p>0.05
73	6225	10260	2189	p>0.05
74	7556	12527	2584	p>0.05
75	6440	10789	2091	p>0.05
76	4763	7592	1934	p>0.05
77	4526	7010	2042	p>0.05
78	5859	9586	2131	p>0.05
79	6521	10647	2395	p>0.05
80	7579	12638	2520	p>0.05
81	3422	5157	1686	p<0.05
82	7512	12323	2702	p>0.05
83	7310	12034	2586	p>0.05
84	4879	7838	1919	p>0.05
85	5917	9523	2311	p>0.05
86	5799	9407	2191	p>0.05
87	6884	11408	2360	p>0.05
88	4656	7379	1933	p>0.05
89	4438	6966	1910	p>0.05
90	7993	13821	2164	p>0.05
91	5113	8258	1968	p>0.05
92	6423	10602	2244	p>0.05
93	8376	14926	1826	p>0.05
94	7203	11929	2476	p>0.05
95	5270	8313	2226	p>0.05
96	4486	7055	1918	p>0.05
97	5374	8664	2084	p>0.05
98	6092	9936	2248	p>0.05
99	4081	6325	1837	p>0.05
100	6072	9840	2305	p>0.05

## Sheet: Data2
A	N1	B	C1	C2	C3	D1	D2	D3	D4	D5	D6	D7	D8	D9	D10	D11	D12	STAFF	DATE
1			1	2	1	6	1	1	1	1	1	1	1	1	1	1	1	姜	2014-07-31
1			1	1	1	6	1	1	1	1	1	1	1	1	1	1	2	姜	2014-07-31
1			1	2	2	6	1	1	1	1	1	1	1	1	1	1	1	姜	2014-07-31
2			1	2	1	1	1	4	1	1	6	1	6	1	1	1	1	姜	2014-07-31
2			1	2	2	1	1	4	1	1	1	1	1	1	1	1	1	姜	2014-07-31
1			1	2	1	6	1	1	1	1	1	1	1	1	1	1	3	姜	2014-07-31
1			1	2	1	6	6	2	1	1	2	1	1	1	1	1	3	姜	2014-07-31
1			1	2	1	4	1	1	1	1	1	1	1	1	1	1	1	姜	2014-07-31
1			1	2	2	6	2	1	1	1	1	1	1	1	1	1	1	卿	2014-07-31
1			1	2	2	6	2	1	1	1	1	1	1	1	1	1	1	卿	2014-07-31
2		2	1	1	1	2	6	1	1	1	1	1	1	1	1	1	1	姜	2014-05-12
2		2	1	1	1	3	6	1	1	1	1	1	1	1	1	1	1	姜	2014-05-12
2		2	1	2	1	3	6	1	1	1	1	1	1	1	1	1	1	姜	2014-05-12
2		2	1	1	1	2	6	1	1	1	1	1	1	1	1	1	1	姜	2014-05-12
2		2	1	1	1	2	6	1	1	1	1	1	1	1	1	1	1	姜	2014-05-12
2		2	1	2	2	6	4	1	1	1	1	1	1	1	1	1	1	姜	2014-05-12
2		2	1	1	1	6	2	1	1	1	1	1	1	1	1	1	2	姜	2014-05-12
2		2	1	1	1	6	6	1	1	1	1	1	1	1	1	1	2	姜	2014-05-12
2		2	1	1	1	2	6	1	1	1	1	1	1	1	1	1	1	姜	2014-05-12
2		1	1	2	2	6	6	6	1	1	1	1	1	1	1	1	1	姜	2014-05-12
2		2	1	2	2	6	6	1	1	1	1	1	1	1	1	1	3	姜	2014-05-12
2		2	1	1	1	6	5	1	1	1	1	1	1	1	1	1	3	姜	2014-05-12
3		1	1	1	1	1	1	2	1	1	1	1	1	1	1	1	1	姜	2014-05-12
3		2	1	2	2	1	1	2	1	1	2	1	1	1	1	1	1	姜	2014-05-12
3		2	1	2	2	1	1	1	1	1	1	1	1	1	1	1	1	姜	2014-05-12
3		1	1	2	1	1	1	1	1	1	1	1	1	1	1	1	1	姜	2014-05-12
3		2	1	2	2	1	1	1	1	1	1	1	1	1	1	1	1	姜	2014-05-12
3		1	1	2	1	1	1	1	1	1	1	1	1	1	1	1	1	姜	2014-05-12
3		1	1	2	2	1	1	1	1	1	1	1	1	1	1	1	1	姜	2014-05-12
3		2	1	2	2	1	1	1	1	1	1	1	1	1	1	1	1	姜	2014-05-12
3		2	1	2	1	1	1	1	1	1	1	1	1	1	1	1	1	姜	2014-05-12
3		2	2	2	2	6	1	1	1	1	1	1	1	1	1	1	1	姜	2014-05-12
3		2	2	2	2	5	1	1	1	1	1	1	1	1	1	1	1	姜	2014-05-12
3		2	2	2	2	6	1	1	1	1	1	1	1	1	1	1	1	姜	2014-05-12
3		1	2	2	2	6	1	1	1	1	1	1	1	1	1	1	1	姜	2014-05-12
2		2	2	2	2	6	1	1	1	1	1	1	1	1	1	1	1	黄	2014-05-12
2		2	2	2	2	1	6	1	1	1	1	1	1	1	1	1	1	黄	2014-05-12
2		2	2	2	2	6	1	1	1	1	1	1	1	1	1	1	1	黄	2014-05-12
2		2	2	2	2	1	5	1	1	1	1	1	1	1	1	1	1	黄	2014-05-12
2		2	2	2	2	1	6	1	1	1	1	1	1	1	1	1	1	黄	2014-05-12
2		2	2	2	2	5	1	1	1	1	1	1	1	1	1	1	1	黄	2014-05-12
2		2	2	2	2	1	6	1	1	1	1	1	1	1	1	1	1	黄	2014-05-12
2		2	2	2	2	1	6	1	1	1	1	1	1	1	1	1	1	姜	2014-05-12
2		2	2	2	2	6	1	1	1	1	1	1	1	1	1	1	1	黄	2014-05-13
2		1	2	2	2	1	6	1	1	1	1	1	1	1	1	1	1	黄	2014-05-13
2		2	2	2	2	1	6	1	1	1	1	1	1	1	1	1	1	姜	2014-05-13
2		2	2	2	2	6	1	1	1	1	1	1	1	1	1	1	1	姜	2014-05-13
3		2	2	2	2	6	1	1	1	1	1	1	1	1	1	1	1	卿	2014-05-13
2		2	2	2	2	2	6	1	1	1	1	1	1	1	1	1	1	姜	2014-05-13
2		2	2	2	2	1	6	1	1	1	1	1	1	1	1	1	1	姜	2014-05-13
2		2	2	2	2	1	6	1	1	1	1	1	1	1	1	1	1	姜	2014-05-13
2		2	2	2	2	1	6	1	1	1	1	1	1	1	1	1	1	姜	2014-05-13
2		2	2	2	2	1	6	1	1	1	1	1	1	1	1	1	1	姜	2014-05-13
2		2	2	2	2	1	6	1	1	1	1	1	1	1	1	1	1	姜	2014-05-13
2		2	2	2	2	1	6	1	1	1	1	1	1	1	1	1	1	姜	2014-05-13
2		2	2	2	2	2	6	2	1	1	1	1	1	1	1	1	1	卿	2014-05-13
3		2	2	2	2	6	1	1	1	1	1	1	1	1	1	1	1	卿	2014-05-13
2		2	2	2	2	1	6	1	1	1	1	1	1	1	1	1	1	卿	2014-05-13
3		2	2	2	2	2	6	1	1	1	1	1	1	1	1	1	1	卿	2014-05-13
2		2	2	2	2	1	6	1	1	1	1	1	1	1	1	1	1	卿	2014-05-13
2		2	2	2	2	1	6	1	1	1	1	1	1	1	1	1	1	卿	2014-05-13
2		2	2	2	2	1	6	1	1	1	1	1	1	1	1	1	1	姜	2014-05-13
2		2	2	2	2	1	6	1	1	1	1	1	1	1	1	1	1	姜	2014-05-13
2		2	2	2	2	1	6	1	1	1	1	1	1	1	1	1	1	姜	2014-05-13
2		2	2	2	2	6	1	1	1	1	1	1	1	1	1	1	1	卿	2014-05-13
2		2	2	2	2	1	6	1	1	1	1	1	1	1	1	1	1	姜	2014-05-13
2		2	2	2	2	1	6	1	1	1	1	1	1	1	1	1	1	卿	2014-05-13
2		2	2	2	2	1	6	1	1	1	1	1	1	1	1	1	1	姜	2014-05-13
2		2	2	2	2	1	6	1	1	1	1	1	1	1	1	1	1	卿	2014-05-13
2		2	2	2	2	1	6	1	1	1	1	1	1	1	1	1	1	姜	2014-05-13
2		2	2	2	2	3	6	1	1	1	1	1	1	1	1	1	6	姜	2014-05-13
1		2	2	2	2	1	1	3	1	1	3	1	1	1	1	1	1	姜	2014-05-13
2		2	2	2	2	1	6	1	1	1	1	1	1	1	1	1	1	卿	2014-05-13
2		2	2	2	2	1	6	1	1	1	1	1	1	1	1	1	1	卿	2014-05-13
2		2	2	2	2	2	6	1	1	1	1	1	1	1	1	1	1	姜	2014-05-13
2		2	2	2	2	1	6	1	1	1	1	1	1	1	1	1	1	姜	2014-05-13
2		2	2	2	2	1	6	1	1	1	1	1	1	1	1	1	1	卿	2014-05-13
2		2	2	2	2	1	6	1	1	1	1	1	1	1	1	1	1	姜	2014-05-13
3		2	2	2	2	6	6	1	1	1	1	1	1	1	1	1	1	卿	2014-05-13
2		2	2	2	2	6	1	1	1	1	1	1	1	1	1	1	1	姜	2014-05-13
2		2	2	2	2	1	6	2	1	1	1	1	1	1	1	1	1	姜	2014-05-13
2		2	2	2	2	6	1	1	1	1	1	1	1	1	1	1	1	卿	2014-05-13
2		2	2	2	2	6	1	1	1	1	1	1	1	1	1	1	1	卿	2014-05-13
2		2	2	2	2	6	1	1	1	1	1	1	1	1	1	1	1	卿	2014-05-13
2		2	2	2	2	6	1	1	1	1	1	1	1	1	1	1	1	卿	2014-05-13
2		2	2	2	2	6	1	1	1	1	1	1	1	1	1	1	1	卿	2014-05-13
2		2	2	2	2	6	1	1	1	1	1	1	1	1	1	1	1	卿	2014-05-13
2		2	2	2	2	6	1	1	1	1	1	1	1	1	1	1	1	卿	2014-05-13
2		2	2	2	2	6	1	1	1	1	1	1	1	1	1	1	1	卿	2014-05-13
2		2	2	2	2	1	6	1	1	1	1	1	1	1	1	1	1	卿	2014-05-13
2		2	2	2	2	6	1	1	1	1	1	1	1	1	1	1	1	姜	2014-05-13
2		2	2	2	2	1	6	1	1	1	1	1	1	1	1	1	1	姜	2014-05-13
2		2	2	2	2	1	6	1	1	1	1	1	1	1	1	1	1	卿	2014-05-13
2		2	2	2	2	6	1	1	1	1	1	1	1	1	1	1	1	卿	2014-05-13
2		2	2	2	2	6	1	1	1	1	1	1	1	1	1	1	1	卿	2014-05-13
2		2	2	2	2	6	1	1	1	1	1	1	1	1	1	1	1	姜	2014-05-13
2		2	2	2	2	1	6	1	1	1	1	1	1	1	1	1	1	姜	2014-05-13
2		2	2	2	2	1	6	1	1	1	1	1	1	1	1	1	1	姜	2014-05-13
2		1	2	2	2	4	6	1	1	1	1	1	1	1	1	1	2	姜	2014-05-13
2		2	2	2	2	6	1	1	1	1	1	1	1	1	1	1	1	姜	2014-05-13
2		2	2	2	2	1	6	2	1	1	2	1	1	1	1	1	1	姜	2014-05-13
2		2	2	2	2	6	1	1	1	1	1	1	1	1	1	1	1	黄	2014-05-14
2		2	2	2	2	1	6	1	1	1	1	1	1	1	1	1	1	黄	2014-05-14
2		2	2	2	2	2	6	1	1	1	1	1	1	1	1	1	1	黄	2014-05-14
2		2	2	2	2	1	6	1	1	1	1	1	1	1	1	1	1	黄	2014-05-14
2		2	2	2	2	1	6	1	1	1	1	1	1	1	1	1	1	黄	2014-05-14
2		2	2	2	2	1	6	1	1	1	1	1	1	1	1	1	1	卿	2014-05-14
2		2	2	2	2	1	6	1	1	1	1	1	1	1	1	1	1	姜	2014-05-14
2		2	2	2	2	2	6	1	1	1	1	1	1	1	1	1	1	姜	2014-05-14
2		2	2	2	2	6	1	1	1	1	1	1	1	1	1	1	1	姜	2014-05-14
2		2	2	2	2	2	6	1	1	1	1	1	1	1	1	1	1	姜	2014-05-14
2		2	2	2	2	1	6	1	1	1	1	1	1	1	1	1	1	姜	2014-05-14
2		2	2	2	2	1	6	1	1	1	1	1	1	1	1	1	1	姜	2014-05-14
2		2	2	2	2	3	6	1	1	1	1	1	1	1	1	1	2	姜	2014-05-14
2		2	2	2	2	2	6	1	1	1	1	1	1	1	1	1	1	卿	2014-05-14
2		2	2	2	2	2	6	1	1	1	1	1	1	1	1	1	1	卿	2014-05-14
2		2	2	2	2	1	6	1	1	1	1	1	1	1	1	1	1	卿	2014-05-14
2		2	2	2	2	1	6	1	1	1	1	1	1	1	1	1	1	卿	2014-05-14
2		2	2	2	2	1	6	1	1	1	1	1	1	1	1	1	1	卿	2014-05-14
2		2	2	2	2	1	6	1	1	1	1	1	1	1	1	1	1	卿	2014-05-14
2		2	2	2	2	1	6	1	1	1	1	1	1	1	1	1	1	卿	2014-05-14
2		2	2	2	2	1	5	2	1	1	1	1	1	1	1	1	1	姜	2014-05-14
2		2	2	2	2	1	6	1	1	1	1	1	1	1	1	1	1	姜	2014-05-14
2		2	2	2	2	2	6	1	1	1	1	1	1	1	1	1	1	姜	2014-05-14
2		2	2	2	2	1	6	1	1	1	1	1	1	1	1	1	1	姜	2014-05-14
2		2	2	2	2	1	6	1	1	1	1	1	1	1	1	1	1	姜	2014-05-14
3		1	2	2	2	6	1	1	1	1	1	1	1	1	1	1	1	卿	2014-05-14
2		2	2	2	2	1	6	1	1	1	1	1	1	1	1	1	1	卿	2014-05-14
2		2	2	2	2	1	6	1	1	1	1	1	1	1	1	1	1	卿	2014-05-14
2		2	2	2	2	2	6	1	1	1	1	1	1	1	1	1	1	卿	2014-05-14
3		2	2	2	2	6	2	1	1	1	1	1	1	1	1	1	1	卿	2014-05-14
2		2	2	2	2	1	6	1	1	1	1	1	1	1	1	1	1	卿	2014-05-14
2		2	2	2	2	2	6	1	1	1	1	1	1	1	1	1	1	卿	2014-05-14
3		2	2	2	2	6	6	1	1	1	1	1	1	1	1	1	1	卿	2014-05-14
2		2	2	2	2	3	6	1	1	1	1	1	1	1	1	1	1	姜	2014-05-14
2		2	2	2	2	1	6	1	1	1	1	1	1	1	1	1	1	姜	2014-05-14
2		2	2	2	2	1	6	1	1	1	1	1	1	1	1	1	1	姜	2014-05-14
2		2	2	2	2	1	6	1	1	1	1	1	1	1	1	1	1	姜	2014-05-14
2		1	2	2	2	2	6	1	1	1	1	1	1	1	1	1	1	姜	2014-05-14
2		2	2	2	2	1	6	1	1	1	1	1	1	1	1	1	1	姜	2014-05-14
2		2	2	2	2	1	6	1	1	1	1	1	1	1	1	1	1	姜	2014-05-14
2		2	2	2	2	2	6	1	1	1	1	1	1	1	1	1	1	卿	2014-05-14
2		2	2	2	2	1	6	1	1	1	1	1	1	1	1	1	1	卿	2014-05-14
2		2	2	2	2	1	6	1	1	1	1	1	1	1	1	1	1	姜	2014-05-14
2		2	2	2	2	4	6	1	1	1	1	1	1	1	1	1	3	姜	2014-05-14
2		2	2	2	2	1	6	1	1	1	1	1	1	1	1	1	1	姜	2014-05-14
2		2	2	2	2	1	6	1	1	1	1	1	1	1	1	1	1	姜	2014-05-14
2		2	2	2	2	1	6	1	1	1	1	1	1	1	1	1	1	卿	2014-05-15
2		2	2	2	2	1	6	1	1	1	1	1	1	1	1	1	1	卿	2014-05-15
2		2	2	2	2	1	6	1	1	1	1	1	1	1	1	1	1	卿	2014-05-15
2		2	2	2	2	2	6	1	1	1	1	1	1	1	1	1	1	卿	2014-05-15
2		2	2	2	2	3	6	1	1	1	1	1	1	1	1	1	1	卿	2014-05-15
2		2	2	2	2	2	6	1	1	1	1	1	1	1	1	1	1	卿	2014-05-15
2		2	2	2	2	3	6	1	1	1	1	1	1	1	1	1	1	姜	2014-05-15
2		2	2	2	2	1	6	1	1	1	1	1	1	1	1	1	1	姜	2014-05-15
2		2	2	2	2	1	6	1	1	1	1	1	1	1	1	1	1	姜	2014-05-15
2		2	2	2	2	1	6	1	1	1	1	1	1	1	1	1	1	卿	2014-05-15
2		2	2	2	2	1	6	1	1	1	1	1	1	1	1	1	1	卿	2014-05-15
3		2	2	2	2	6	1	1	1	1	1	1	1	1	1	1	1	卿	2014-05-15
2		2	2	2	2	1	6	1	1	1	1	1	1	1	1	1	1	姜	2014-05-15
2		2	2	2	2	1	6	1	1	1	1	1	1	1	1	1	1	姜	2014-05-15
3		2	2	2	2	6	1	1	1	1	1	1	1	1	1	1	1	卿	2014-05-15
2		2	2	2	2	1	6	1	1	1	1	1	1	1	1	1	1	卿	2014-05-15
2		2	2	2	2	1	6	1	1	1	1	1	1	1	1	1	1	卿	2014-05-15
2		2	2	2	2	2	6	1	1	1	1	1	1	1	1	1	1	卿	2014-05-15
2		2	2	2	2	1	6	1	1	1	1	1	1	1	1	1	1	卿	2014-05-15
2		2	2	2	2	1	6	1	1	1	1	1	1	1	1	1	1	卿	2014-05-15
2		2	2	2	2	2	6	1	1	1	1	1	1	1	1	1	1	卿	2014-05-15
2		2	2	2	2	1	6	1	1	1	1	1	1	1	1	1	1	卿	2014-05-15
2		2	2	2	2	6	1	1	1	1	1	1	1	1	1	1	1	卿	2014-05-15
2		2	2	2	2	1	6	1	1	1	1	1	1	1	1	1	1	卿	2014-05-15
2		2	2	2	2	1	6	1	1	1	1	1	1	1	1	1	1	姜	2014-05-15
2		2	2	2	2	1	6	1	1	1	1	1	1	1	1	1	1	姜	2014-05-15
2		2	2	2	2	1	6	1	1	1	1	1	1	1	1	1	1	姜	2014-05-15
2		1	2	2	2	4	5	1	1	1	1	1	1	1	1	1	1	姜	2014-05-15
2		2	2	2	2	1	6	1	1	1	1	1	1	1	1	1	1	姜	2014-05-15
2		2	2	2	2	6	1	1	1	1	1	1	1	1	1	1	1	姜	2014-05-15
2		2	2	2	2	1	6	1	1	1	1	1	1	1	1	1	1	姜	2014-05-15
2		2	2	2	2	1	6	1	1	1	1	1	1	1	1	1	1	姜	2014-05-15
2		2	2	2	2	1	6	2	1	1	1	1	1	1	1	1	1	黄	2014-05-15
2		2	2	2	2	1	6	1	1	1	1	1	1	1	1	1	1	黄	2014-05-15
2		2	2	2	2	1	6	1	1	1	1	1	1	1	1	1	1	黄	2014-05-15
2		2	2	2	2	1	6	1	1	1	1	1	1	1	1	1	1	黄	2014-05-15
2		2	2	2	2	1	6	1	1	1	1	1	1	1	1	1	1	黄	2014-05-15
2		2	2	2	2	1	6	1	1	1	1	1	1	1	1	1	1	黄	2014-05-15
2		2	2	2	2	1	6	1	1	1	1	1	1	1	1	1	1	黄	2014-05-15
2		2	2	2	2	4	1	1	1	1	1	1	1	1	1	1	1	黄	2014-05-15
3		2	2	2	2	6	1	1	1	1	1	1	1	1	1	1	1	黄	2014-05-15
2		2	2	2	2	1	6	1	1	1	1	1	1	1	1	1	1	黄	2014-05-15
3		2	2	2	2	6	1	1	1	1	1	1	1	1	1	1	1	黄	2014-05-15
3		2	2	2	2	4	1	1	1	1	1	1	1	2	1	1	1	黄	2014-05-15
3		2	2	2	2	6	1	1	1	1	1	1	1	1	1	1	1	黄	2014-05-15
2		2	2	2	2	1	6	1	1	1	1	1	1	1	1	1	1	黄	2014-05-15
2		2	2	2	2	2	6	1	1	1	1	1	1	1	1	1	1	黄	2014-05-15
2		2	2	2	2	1	6	1	1	1	1	1	1	1	1	1	1	黄	2014-05-15
2		2	2	2	2	1	6	1	1	1	1	1	1	1	1	1	1	姜	2014-05-16
2		1	2	2	2	1	6	1	1	1	1	1	1	1	1	1	1	姜	2014-05-16
2		2	2	2	2	5	1	1	1	1	1	1	1	1	1	1	1	黄	2014-05-16
2		2	2	2	2	1	6	1	1	1	1	1	1	1	1	1	1	姜	2014-05-16
2		1	2	2	2	4	6	1	1	1	1	1	1	1	1	1	1	姜	2014-05-16
2		2	2	2	2	6	6	1	1	1	1	1	1	1	1	1	3	姜	2014-05-16
2		2	2	2	2	1	6	1	1	1	1	1	1	1	1	1	1	姜	2014-05-16
2		2	2	2	2	2	6	1	1	1	1	1	1	1	1	1	1	姜	2014-05-16
2		2	2	2	2	1	6	1	1	1	1	1	1	1	1	1	1	姜	2014-05-16
2		2	2	2	2	1	6	1	1	1	1	1	1	1	1	1	1	姜	2014-05-16
2		2	2	2	2	2	6	1	1	1	1	1	1	1	1	1	1	姜	2014-05-16
2		2	2	2	2	1	6	1	1	1	1	1	1	1	1	1	1	黄	2014-05-16
2		2	2	2	2	1	6	1	1	1	1	1	1	1	1	1	1	黄	2014-05-16
2		2	2	2	2	1	6	1	1	1	1	1	1	1	1	1	1	黄	2014-05-16
2		2	2	2	2	2	6	1	1	1	1	1	1	1	1	1	1	黄	2014-05-16
2		2	2	2	2	6	1	1	1	1	1	1	1	1	1	1	1	姜	2014-05-16
2		2	2	2	2	3	6	1	1	1	1	1	1	1	1	1	1	姜	2014-05-16
2		2	2	2	2	1	6	1	1	1	1	1	1	1	1	1	1	姜	2014-05-16
2		2	2	2	2	1	6	2	1	1	1	1	1	1	1	1	1	姜	2014-05-16
2		2	2	2	2	6	1	1	1	1	1	1	1	1	1	1	1	姜	2014-05-16
2		2	2	2	2	1	6	1	1	1	1	1	1	1	1	1	1	姜	2014-05-16
2		2	2	2	2	1	6	2	1	1	2	1	1	1	1	1	1	姜	2014-05-16
2		2	2	2	2	1	6	1	1	1	1	1	1	1	1	1	1	姜	2014-05-16
2		2	2	2	2	2	5	1	1	1	1	1	1	1	1	1	1	黄	2014-05-16
2		2	2	2	2	2	6	1	1	1	1	1	1	1	1	1	1	黄	2014-05-16
2		2	2	2	2	6	1	1	1	1	1	1	1	1	1	1	1	黄	2014-05-16
2		2	1	1	1	1	5	1	1	1	1	1	1	1	1	1	1	黄	2014-05-16
3		2	1	2	2	3	6	1	1	1	1	1	1	1	1	1	1	姜	2014-05-16
3		1	1	1	1	6	1	1	1	1	1	1	1	1	1	1	1	姜	2014-05-16
3		2	2	2	2	3	6	1	1	1	1	1	1	1	1	1	2	姜	2014-05-16
3		2	2	2	1	6	3	1	1	1	1	1	1	1	1	1	3	姜	2014-05-16
3		2	1	2	1	6	6	1	1	1	1	1	1	1	1	1	3	姜	2014-05-16
3		1	1	2	2	6	1	1	1	1	1	1	1	1	1	1	3	姜	2014-05-16
3		1	1	2	2	6	1	1	1	1	2	1	1	1	1	1	3	姜	2014-05-16
3		2	1	2	2	6	3	1	1	1	1	1	1	1	1	1	1	姜	2014-05-16
3		1	1	2	2	6	1	1	1	1	1	1	1	1	1	1	1	卿	2014-05-16
3		1	1	2	2	4	1	1	1	1	1	1	1	1	1	1	1	卿	2014-05-16
3		1	1	2	2	4	6	1	1	1	1	1	1	1	1	1	1	卿	2014-05-16
3		2	2	2	2	6	1	1	1	1	1	1	1	1	1	1	1	卿	2014-05-16
3		1	1	2	1	6	1	1	1	1	1	1	1	1	1	1	3	卿	2014-05-16
3		2	1	2	2	6	1	1	1	1	1	1	1	1	1	1	1	卿	2014-05-16
3		2	1	2	2	4	1	1	1	1	2	1	1	1	1	1	1	卿	2014-05-16
3		2	1	1	1	1	6	1	1	1	1	1	1	1	1	1	1	刘	2014-05-16
3		2	1	2	1	6	1	1	1	1	1	1	1	1	1	1	1	刘	2014-05-16
2		1	1	1	1	1	1	4	1	1	1	3	1	1	1	1	1	刘	2014-05-16
3		2	1	1	1	1	6	1	1	1	1	1	1	1	1	1	1	刘	2014-05-16
3		2	1	1	1	1	6	1	1	1	1	1	1	1	1	1	1	刘	2014-05-16
3		2	1	1	1	1	6	1	1	1	1	1	1	1	1	1	1	刘	2014-05-16
3		2	1	1	1	1	6	1	1	1	1	1	1	1	1	1	1	刘	2014-05-16
3		2	1	1	1	1	6	1	1	1	1	1	1	1	1	1	1	刘	2014-05-16
3		2	1	2	1	4	6	1	1	1	1	1	1	1	1	1	2	刘	2014-05-16
3		1	1	2	1	2	6	1	1	1	1	1	1	1	1	1	1	刘	2014-05-16
3		2	1	1	1	6	1	1	1	1	1	1	1	1	1	1	1	黄	2014-05-16
3		2	1	1	1	6	1	1	1	1	1	1	1	1	1	1	1	黄	2014-05-16
3		2	1	2	1	5	1	1	1	1	1	1	1	1	1	1	1	黄	2014-05-16
3		2	1	2	1	4	1	2	1	1	1	1	1	1	1	1	1	黄	2014-05-16
3		2	1	2	1	6	1	1	1	1	1	1	1	1	1	1	1	黄	2014-05-16
3		2	1	2	1	6	1	1	1	1	1	1	1	1	1	1	1	黄	2014-05-16
3		2	1	2	1	6	1	1	1	1	1	1	1	1	1	1	1	黄	2014-05-16
3		2	1	2	1	6	1	1	1	1	1	1	1	1	1	1	1	黄	2014-05-16
3		2	1	1	1	5	1	1	1	1	1	1	1	1	1	1	1	黄	2014-05-16
3		2	1	1	1	6	1	1	1	1	1	1	1	1	1	1	1	黄	2014-05-16
3		2	1	2	1	6	1	1	1	1	1	1	1	1	1	1	1	边	2014-05-16
3		2	1	2	1	6	1	1	1	1	1	1	1	1	1	1	5	边	2014-05-16
3		1	1	2	1	6	1	1	1	1	1	1	1	1	1	1	1	边	2014-05-16
3		2	1	1	1	4	1	1	1	1	1	1	1	1	1	1	1	边	2014-05-16
3		2	2	2	2	4	1	1	1	1	1	1	1	1	1	1	1	边	2014-05-16
3		2	1	1	1	6	1	1	1	1	1	1	1	1	1	1	6	边	2014-05-16
3		2	1	2	1	5	1	1	1	1	1	1	1	1	1	1	1	边	2014-05-16
3		2	1	2	1	6	1	1	1	1	1	1	1	1	1	1	1	边	2014-05-16
3		1	1	2	1	4	1	1	1	1	1	1	1	1	1	1	1	边	2014-05-16
1			2	1	2	6	1	1	1	1	1	1	1	1	1	1	1	卿	2014-05-19
1			1	2	1	6	1	1	1	1	1	1	1	1	1	1	1	卿	2014-05-19
1			2	2	1	6	1	1	1	1	1	1	1	1	1	1	1	卿	2014-05-19
1			2	2	2	6	1	1	1	1	1	1	1	1	1	1	1	卿	2014-05-19
1			2	2	2	1	1	1	1	1	1	1	1	1	1	1	1	卿	2014-05-19
1			2	2	1	6	2	1	1	1	1	1	1	1	1	1	1	卿	2014-05-19
1			1	2	1	6	1	1	1	1	1	1	1	1	1	1	1	卿	2014-05-19
1			1	2	2	6	1	2	1	1	2	2	1	1	1	1	1	卿	2014-05-19
1			1	2	1	6	1	1	1	1	1	1	1	1	1	1	1	卿	2014-05-19
1			1	2	2	6	1	1	1	1	1	1	1	1	1	1	1	卿	2014-05-19
1			1	2	2	6	3	2	2	1	1	1	1	1	1	1	1	卿	2014-05-19
1			1	2	1	6	1	1	1	1	1	1	1	1	1	1	4	卿	2014-05-19
2			1	2	2	1	1	4	1	1	4	1	1	1	1	1	1	卿	2014-05-19
1			1	2	2	6	2	2	1	1	1	1	1	1	1	1	1	孙	2014-05-19
1			1	1	1	6	2	1	1	1	1	1	1	1	1	1	1	孙	2014-05-19
1			1	1	2	2	1	1	1	1	1	1	1	1	1	1	1	孙	2014-05-19
1			1	1	1	6	1	1	1	1	1	1	1	1	1	1	1	孙	2014-05-19
1			1	1	2	6	1	1	1	1	1	1	1	1	1	1	1	孙	2014-05-19
1			1	1	2	6	1	2	1	1	6	2	1	1	1	1	1	孙	2014-05-19
1			1	1	2	6	1	1	1	1	1	1	1	1	1	1	1	孙	2014-05-19
1			1	1	1	6	1	1	1	1	1	1	1	1	1	1	1	孙	2014-05-19
1			1	1	1	6	1	6	6	1	6	6	6	1	6	1	1	孙	2014-05-19
1			1	2	2	6	2	1	1	1	3	1	1	1	1	1	1	孙	2014-05-19
1			1	2	2	6	2	1	1	1	1	1	1	1	1	1	1	孙	2014-05-19
1			1	2	1	6	1	1	1	1	1	1	1	1	1	1	1	孙	2014-05-19
1			1	1	2	6	1	1	1	1	1	1	1	1	1	1	1	孙	2014-05-19
1			1	2	1	6	1	1	1	1	1	1	1	1	1	1	1	孙	2014-05-19
1			1	2	1	6	2	1	1	1	1	1	1	1	1	1	1	孙	2014-05-19
1			1	2	2	6	1	1	1	1	1	1	1	1	1	1	1	孙	2014-05-19
1			1	2	2	6	1	1	1	1	1	1	1	1	1	1	1	孙	2014-05-19
1			1	2	2	6	2	2	1	1	1	1	1	1	1	1	1	孙	2014-05-19
1			2	1	2	6	1	1	1	1	1	1	1	1	1	1	1	黄	2014-05-19
1			1	2	2	6	1	1	1	1	1	1	1	1	1	1	1	黄	2014-05-19
1			1	1	1	6	1	1	1	1	1	1	1	1	1	1	1	黄	2014-05-19
1			1	2	2	6	1	1	1	1	1	1	1	1	1	1	1	黄	2014-05-19
1			1	1	1	6	1	1	1	1	1	1	1	1	1	1	1	黄	2014-05-19
1			1	2	2	6	1	1	1	1	1	1	1	1	1	1	1	黄	2014-05-19
1			1	1	1	6	2	1	1	1	1	1	1	1	1	1	1	黄	2014-05-19
1			1	1	1	6	1	1	1	1	1	1	1	1	1	1	1	黄	2014-05-19
1			1	2	2	6	1	1	1	1	1	1	1	1	1	1	1	黄	2014-05-19
1			1	2	2	4	1	1	1	1	1	1	1	1	1	1	1	黄	2014-05-19
1			1	2	2	6	3	1	1	1	1	1	1	1	1	1	1	黄	2014-05-19
1			1	2	2	6	1	1	1	1	1	1	1	1	1	1	1	黄	2014-05-19
1			2	2	2	1	1	2	1	1	1	1	1	1	1	1	1	黄	2014-05-19
1			1	2	1	6	1	1	1	1	1	1	1	1	1	1	1	黄	2014-05-19
1			1	2	2	6	1	1	1	1	1	1	1	1	1	1	1	黄	2014-05-19
1			2	2	2	5	1	1	1	1	1	1	1	1	1	1	1	黄	2014-05-19
1			1	1	1	6	1	1	1	1	1	1	1	1	1	1	1	黄	2014-05-19
1			1	1	1	4	2	1	1	1	1	1	1	1	1	1	1	黄	2014-05-19
1			1	1	1	6	3	1	1	1	1	1	1	1	1	1	1	黄	2014-05-19
1			1	2	2	6	1	1	1	1	1	1	1	1	1	1	1	黄	2014-05-19
1			1	1	1	6	2	1	1	1	1	1	1	1	1	1	1	黄	2014-05-19
1			1	2	2	6	1	1	1	1	1	1	1	1	1	1	1	黄	2014-05-19
1			1	2	2	6	1	1	1	1	1	1	1	1	1	1	1	黄	2014-05-19
1			1	2	1	5	1	1	1	1	1	1	1	1	1	1	1	黄	2014-05-19
1			1	1	1	4	4	2	1	1	1	1	1	1	1	1	1	黄	2014-05-19
1			1	1	1	6	1	1	1	1	1	1	1	1	1	1	1	黄	2014-05-19
1			1	1	1	2	1	1	1	1	1	1	1	1	1	1	1	黄	2014-05-19
1			1	1	1	3	1	1	1	1	1	1	1	1	1	1	1	黄	2014-05-19
1			1	1	1	6	1	1	1	1	1	1	1	1	1	1	1	黄	2014-05-19
1			1	1	2	3	1	1	1	1	1	1	1	1	1	1	1	黄	2014-05-19
1			1	1	1	6	1	1	1	1	1	1	1	1	1	1	1	黄	2014-05-19
1			1	1	2	6	2	1	1	1	1	1	1	1	1	1	1	黄	2014-05-19
1			1	1	1	4	3	1	1	1	1	1	1	1	1	1	1	黄	2014-05-20
1			1	2	2	4	1	1	1	1	1	1	1	1	1	1	1	黄	2014-05-20
1			1	1	2	6	1	5	1	1	1	1	1	1	1	1	1	黄	2014-05-20
1			1	2	2	6	1	1	1	1	1	1	1	1	1	1	1	黄	2014-05-20
1			1	1	1	6	2	1	1	1	1	1	1	1	1	1	1	黄	2014-05-20
1			1	1	1	6	1	2	1	1	2	2	1	1	1	1	1	黄	2014-05-20
1			1	1	1	6	1	2	1	1	2	1	1	1	1	1	1	黄	2014-05-20
1			1	1	1	6	2	1	1	1	1	1	1	1	1	1	1	黄	2014-05-20
1			1	2	2	6	1	1	1	1	1	1	1	1	1	1	1	黄	2014-05-20
1			1	2	2	6	1	1	1	1	1	1	1	1	1	1	1	黄	2014-05-20
1			2	2	1	6	1	1	1	1	1	1	1	1	1	1	1	黄	2014-05-20
1			1	1	2	6	2	1	1	1	1	1	1	1	1	1	1	黄	2014-05-20
1			1	2	2	4	1	1	1	1	1	1	1	1	1	1	1	黄	2014-05-20
1			1	1	1	6	1	3	1	1	1	1	1	1	1	1	1	黄	2014-05-20
1			1	1	2	2	1	1	1	1	1	1	1	1	1	1	1	黄	2014-05-20
1			1	1	1	6	1	1	1	1	1	1	1	1	1	1	1	黄	2014-05-20
1			1	1	1	6	2	2	2	1	3	1	1	1	2	1	1	黄	2014-05-20
1			1	1	1	6	2	1	1	1	1	1	1	1	1	1	1	黄	2014-05-20
1			1	1	1	6	4	4	1	1	1	2	2	2	2	1	1	黄	2014-05-20
1			1	1	1	6	2	3	1	1	1	1	1	1	1	1	1	黄	2014-05-20
1			1	1	1	6	1	1	1	1	1	1	1	1	1	1	1	黄	2014-05-20
1			1	1	1	6	3	1	1	1	1	1	1	1	1	1	1	黄	2014-05-20
1			1	1	1	6	1	2	2	1	2	1	1	1	1	1	1	黄	2014-05-20
1			1	1	1	6	1	1	1	1	1	1	1	1	1	1	1	黄	2014-05-20
1			1	1	1	6	1	1	1	1	1	1	1	1	1	1	1	黄	2014-05-20
1			1	1	2	6	1	1	1	1	1	1	1	1	1	1	1	黄	2014-05-20
1			1	1	1	6	2	1	1	1	1	1	2	1	1	1	1	黄	2014-05-20
1			1	1	1	6	1	1	1	1	1	1	1	1	1	1	1	黄	2014-05-20
1			1	1	1	6	1	1	1	1	1	1	1	1	1	1	1	黄	2014-05-20
1			1	1	1	6	2	1	1	1	1	1	1	1	1	1	1	黄	2014-05-20
1			1	1	2	6	3	1	1	1	1	1	1	1	1	1	1	黄	2014-05-20
1			1	1	2	6	3	2	1	1	2	1	1	1	1	1	1	黄	2014-05-20
1			1	1	2	6	1	1	1	1	1	1	1	1	1	1	1	黄	2014-05-20
1			1	1	1	6	5	1	1	1	1	1	1	1	1	1	1	黄	2014-05-20
1			1	2	2	6	1	1	1	1	1	1	1	1	1	1	1	黄	2014-05-20
1			1	1	1	6	1	1	1	1	1	1	1	1	1	1	1	黄	2014-05-20
1			1	2	2	3	1	1	1	1	1	1	1	1	1	1	1	黄	2014-05-20
1			1	2	2	6	1	1	1	1	1	1	1	1	1	1	1	孙	2014-05-20
1			1	2	2	6	1	1	1	1	1	1	1	1	1	1	1	孙	2014-05-20
1			1	2	1	6	1	1	1	1	1	1	1	1	1	1	1	孙	2014-05-20
1			1	2	1	6	2	1	1	1	1	1	1	1	1	1	1	孙	2014-05-20
1			1	1	1	6	2	1	1	1	1	1	1	1	1	1	1	孙	2014-05-20
1			1	2	1	6	3	1	1	1	1	1	1	1	1	1	1	孙	2014-05-20
1			1	2	2	6	2	1	1	1	1	1	1	1	1	1	1	孙	2014-05-20
1			1	2	2	4	1	1	1	1	1	1	1	1	1	1	1	孙	2014-05-20
1			1	2	2	6	2	1	1	1	1	1	1	1	1	1	1	孙	2014-05-20
1			1	2	2	6	1	1	2	1	3	1	1	1	1	1	1	孙	2014-05-20
1			1	2	2	6	1	1	1	1	1	1	1	1	1	1	1	孙	2014-05-20
1			1	2	2	6	1	1	1	1	1	1	1	1	1	1	1	孙	2014-05-20
1			1	2	2	2	1	1	1	1	1	1	1	1	1	1	1	孙	2014-05-20
1			1	2	2	6	1	2	1	1	1	1	3	2	3	1	1	孙	2014-05-20
1			1	2	2	6	1	1	1	1	1	1	1	1	1	1	1	孙	2014-05-20
1			1	2	1	6	1	1	1	1	1	1	1	1	1	1	1	孙	2014-05-20
1			1	2	1	6	2	1	1	1	1	1	1	1	1	1	1	孙	2014-05-20
1			1	2	2	6	1	1	1	1	3	2	2	1	1	1	1	孙	2014-05-20
1			1	2	1	6	5	1	1	1	1	1	1	1	1	1	1	孙	2014-05-20
1			1	2	2	6	1	2	1	1	2	2	1	1	3	1	1	孙	2014-05-20
1			1	2	2	6	1	1	1	1	1	1	1	1	1	1	1	孙	2014-05-20
1			1	2	1	6	2	1	1	1	1	1	1	1	1	1	1	孙	2014-05-20
2			1	2	2	1	1	6	1	1	1	1	1	1	1	1	1	孙	2014-05-20
1			1	2	2	6	1	2	1	1	3	1	1	1	1	1	1	孙	2014-05-20
1			1	2	2	6	2	1	1	1	2	1	1	1	1	1	1	孙	2014-05-20
1			1	2	2	6	1	2	1	1	2	2	1	2	2	1	1	孙	2014-05-20
1			1	2	2	6	1	6	2	1	6	2	6	1	1	6	1	孙	2014-05-20
1			1	2	1	6	1	1	1	1	1	1	1	1	1	1	1	黄	2014-05-21
1			1	2	2	6	1	1	1	1	1	1	1	1	1	1	1	黄	2014-05-21
1			1	2	1	6	2	2	1	1	2	1	1	1	2	1	1	黄	2014-05-21
1			1	2	1	6	1	1	1	1	1	1	1	1	1	1	1	黄	2014-05-21
2			1	2	1	1	1	2	1	1	1	1	1	1	1	1	1	黄	2014-05-21
2			1	2	1	1	1	2	1	1	1	1	1	1	1	1	1	黄	2014-05-21
1			2	2	1	1	1	2	1	1	1	1	1	1	1	1	1	黄	2014-05-21
1			1	2	1	6	1	1	1	1	1	1	1	1	1	1	1	黄	2014-05-21
1			2	2	2	4	1	1	1	1	1	1	1	1	1	1	1	黄	2014-05-21
1			2	2	2	1	1	1	1	1	1	1	1	1	1	1	1	黄	2014-05-21
1			1	2	1	6	1	1	1	1	1	1	1	1	1	1	1	黄	2014-05-21
1			1	2	1	3	1	1	1	1	1	1	1	1	1	1	1	黄	2014-05-21
1			2	1	1	6	1	1	1	1	1	1	1	1	1	1	1	黄	2014-05-21
1			1	2	1	6	1	1	1	1	1	1	1	1	1	1	1	黄	2014-05-21
1			1	2	2	6	6	2	1	1	1	1	1	1	1	1	1	卿	2014-05-21
1			1	2	2	6	2	2	1	1	2	1	2	1	2	1	1	卿	2014-05-21
1			1	2	1	6	1	1	1	1	1	1	1	1	1	1	1	黄	2014-05-21
1			2	2	2	1	1	2	1	1	2	1	1	1	1	1	1	黄	2014-05-21
1			2	2	2	1	1	2	1	1	2	1	1	1	1	1	1	黄	2014-05-21
1			2	2	2	1	1	2	1	1	1	1	1	1	1	1	1	黄	2014-05-21
1			1	2	1	2	1	1	1	1	1	1	1	1	1	1	1	黄	2014-05-21
1			1	2	1	6	1	1	1	1	1	1	1	1	1	1	1	黄	2014-05-21
1			2	2	1	6	1	1	1	1	2	1	1	1	1	1	1	黄	2014-05-21
1			1	2	1	6	1	1	1	1	1	1	1	1	1	1	1	黄	2014-05-21
1			1	2	1	6	1	1	1	1	1	1	1	1	1	1	1	黄	2014-05-21
1			1	2	1	6	2	1	1	1	1	1	1	1	1	1	1	黄	2014-05-21
1			1	1	2	6	1	1	1	1	1	1	1	1	1	1	1	黄	2014-05-21
1			1	1	1	4	1	1	1	1	2	1	1	1	1	1	1	黄	2014-05-21
1			1	1	1	4	3	1	1	1	1	1	1	1	1	1	1	黄	2014-05-21
1			1	1	1	6	3	2	2	1	2	2	1	1	1	1	1	黄	2014-05-21
1			1	1	2	5	1	1	1	1	1	1	1	1	1	1	1	黄	2014-05-21
1			1	1	2	6	1	1	1	1	2	1	1	2	1	1	1	黄	2014-05-21
1			1	1	1	6	3	1	1	1	1	1	1	1	1	1	1	黄	2014-05-21
1			1	1	2	6	1	1	1	1	1	1	1	1	1	1	1	黄	2014-05-21
1			1	1	2	4	1	1	1	1	1	1	1	1	1	1	1	黄	2014-05-21
1			1	1	1	3	1	2	1	1	1	1	1	1	1	1	1	黄	2014-05-21
1			1	1	2	6	1	1	1	1	1	1	1	1	1	1	1	黄	2014-05-21
1			1	1	1	6	1	1	1	1	1	1	1	1	1	1	1	黄	2014-05-21
1			1	1	1	6	1	1	1	1	1	1	1	1	1	1	1	黄	2014-05-21
1			1	1	1	6	1	1	1	1	1	1	1	1	1	1	1	黄	2014-05-21
1			1	1	1	6	1	1	1	1	1	1	1	1	1	1	1	黄	2014-05-21
1			1	1	1	6	1	1	1	1	1	1	1	1	1	1	1	黄	2014-05-21
1			1	1	2	6	1	1	1	1	1	1	1	1	1	1	1	黄	2014-05-21
1			1	1	2	6	1	1	1	1	1	1	1	1	1	1	1	黄	2014-05-21
1			1	1	2	6	1	1	1	1	1	1	1	1	1	1	1	黄	2014-05-21
1			1	1	2	3	1	1	1	1	1	1	1	1	1	1	1	黄	2014-05-21
1			1	1	2	6	1	1	1	1	1	1	1	1	1	1	1	黄	2014-05-21
1			1	1	2	6	1	1	1	1	1	1	1	1	1	1	1	黄	2014-05-21
1			1	1	1	6	1	1	1	1	1	1	1	1	1	1	1	黄	2014-05-21
1			1	2	2	6	1	1	1	1	1	1	1	1	1	1	1	黄	2014-05-21
1			1	2	2	6	1	1	1	1	1	1	1	1	1	1	1	黄	2014-05-21
1			1	2	2	6	2	1	1	1	1	1	1	1	1	1	1	黄	2014-05-21
1			1	1	2	6	1	1	1	1	1	1	1	1	1	1	1	黄	2014-05-21
1			1	1	2	6	1	1	1	1	1	1	1	1	1	1	1	黄	2014-05-21
1			1	1	1	6	1	1	1	1	1	1	1	1	1	1	1	黄	2014-05-21
1			1	1	1	6	2	1	1	1	1	1	1	1	1	1	1	黄	2014-05-21
1			1	1	2	2	1	1	1	1	1	1	1	1	1	1	1	黄	2014-05-21
1			1	1	2	6	1	1	1	1	1	1	1	1	1	1	1	黄	2014-05-21
1			1	1	1	6	3	1	1	1	2	1	2	2	1	2	1	黄	2014-05-21
1			1	1	1	2	1	2	1	1	2	1	1	1	1	1	1	黄	2014-05-21
3		1	1	2	1	6	6	1	1	1	1	1	1	1	1	1	1	边	2014-05-22
1		2	2	2	2	1	1	2	1	1	1	1	1	1	1	1	1	边	2014-05-22
3		2	1	2	1	5	1	1	1	1	1	1	1	1	1	1	1	边	2014-05-22
3		2	2	2	1	6	1	1	1	1	1	1	1	1	1	1	1	边	2014-05-22
3		1	1	1	1	1	1	1	1	1	1	1	1	1	1	1	1	边	2014-05-22
3		2	1	2	1	5	1	1	1	1	1	1	1	1	1	1	5	边	2014-05-22
3		2	2	2	1	6	1	1	1	1	1	1	1	1	1	1	1	边	2014-05-22
3		1	1	2	1	6	1	1	1	1	1	1	1	1	1	1	1	黄	2014-05-22
3		2	1	2	1	6	6	1	1	1	1	1	1	1	1	1	1	姜	2014-05-22
3		1	1	2	2	6	1	2	1	1	1	1	1	1	1	1	2	姜	2014-05-22
2		2	1	1	1	1	1	3	1	1	2	1	1	1	1	1	1	姜	2014-05-22
3		1	1	2	2	6	2	1	1	1	1	1	1	1	1	1	3	姜	2014-05-22
3		2	1	2	2	6	1	1	1	1	2	1	1	1	1	1	2	姜	2014-05-22
3		2	1	2	1	6	1	1	1	1	3	1	1	1	1	1	1	姜	2014-05-22
3		2	1	2	2	1	1	1	3	1	1	1	1	1	1	1	1	姜	2014-05-22
3		2	1	2	2	1	1	3	1	1	1	1	1	1	1	1	1	姜	2014-05-22
3		2	1	2	1	6	1	2	1	1	1	1	1	1	1	1	1	黄	2014-05-22
3		2	1	2	2	1	1	1	1	1	1	1	1	1	1	1	1	黄	2014-05-22
3		2	1	2	1	5	1	1	1	1	1	1	1	1	1	1	2	黄	2014-05-22
3		1	1	2	1	3	2	1	1	1	1	1	1	1	1	1	1	黄	2014-05-22
3		1	1	2	1	6	1	1	1	1	1	1	1	1	1	1	1	黄	2014-05-22
3		1	1	1	1	6	1	1	1	1	1	1	1	1	1	1	3	刘	2014-05-22
3		1	1	1	1	3	6	1	1	1	1	1	1	1	1	1	2	刘	2014-05-22
3		2	2	2	1	6	1	1	1	1	1	1	1	1	1	1	1	刘	2014-05-22
3		2	1	2	1	6	1	1	1	1	1	1	1	1	1	1	1	刘	2014-05-22
3		2	1	2	1	2	6	1	1	1	1	1	1	1	1	1	1	刘	2014-05-22
3		2	2	2	1	6	1	1	1	1	1	1	1	1	1	1	1	刘	2014-05-22
3		1	1	2	1	6	1	1	1	1	1	1	1	1	1	1	1	刘	2014-05-22
3		2	1	2	2	6	1	1	1	1	1	1	1	1	1	1	1	卿	2014-05-22
3		2	1	2	2	6	1	1	1	1	1	1	1	1	1	1	1	卿	2014-05-22
3		1	1	2	1	3	1	1	1	1	1	1	1	1	1	1	1	卿	2014-05-22
3		2	1	2	2	6	1	1	1	1	1	1	1	1	1	1	1	卿	2014-05-22
3		2	2	2	2	6	1	1	1	1	1	1	1	1	1	1	1	卿	2014-05-22
3		2	1	1	2	6	1	1	1	1	1	1	1	1	1	1	3	卿	2014-05-22
3		2	1	2	2	6	1	1	1	1	1	1	1	1	1	1	1	卿	2014-05-22
3		1	1	2	1	4	6	1	1	1	1	1	1	1	1	1	1	卿	2014-05-22
3		2	2	2	2	6	1	1	1	1	1	1	1	1	1	1	1	卿	2014-05-22
3		2	1	2	2	6	1	1	1	1	1	1	1	1	1	1	1	卿	2014-05-22
3		2	1	2	2	2	1	2	1	1	1	1	1	1	1	1	1	孙	2014-05-22
3		2	1	2	2	1	1	2	1	1	1	1	1	1	1	1	1	孙	2014-05-22
3		2	1	2	1	6	6	1	1	1	1	1	1	1	1	1	1	孙	2014-05-22
3		2	1	2	2	1	1	3	1	1	1	1	1	1	1	1	1	孙	2014-05-22
3		2	1	2	2	1	1	2	1	1	1	1	1	1	1	1	1	孙	2014-05-22
3		2	1	2	2	6	2	1	1	1	1	1	1	1	1	1	1	孙	2014-05-22
3		1	1	2	2	6	1	1	1	1	1	1	1	1	1	1	1	黄	2014-05-22
3		2	1	1	1	6	1	1	1	1	1	1	1	1	1	1	1	黄	2014-05-22
3		2	1	1	1	6	1	1	1	1	1	1	1	1	1	1	1	黄	2014-05-22
3		2	1	2	2	6	1	1	1	1	1	1	1	1	1	1	1	黄	2014-05-22
1		1	1	1	1	1	1	2	1	1	1	1	1	1	1	1	1	黄	2014-05-22
3		1	1	1	2	1	1	2	1	1	1	1	1	1	1	1	1	黄	2014-05-22
3		2	1	1	1	6	1	2	1	1	1	1	1	1	1	1	1	黄	2014-05-22
2		2	1	1	1	1	1	2	2	1	1	1	1	1	1	1	1	黄	2014-05-23
3		2	1	2	2	6	1	1	1	1	1	1	1	1	1	1	1	孙	2014-05-23
3		1	1	2	1	6	1	1	1	1	1	1	1	1	1	1	1	卿	2014-05-23
3		2	1	2	2	6	1	1	1	1	1	1	1	1	1	1	2	卿	2014-05-23
3		2	1	2	1	2	6	1	1	1	1	1	1	1	1	1	1	卿	2014-05-23
3		1	1	1	1	3	6	1	1	1	1	1	1	1	1	1	1	卿	2014-05-23
3		2	1	2	2	6	1	1	1	1	1	1	1	1	1	1	1	卿	2014-05-23
3		2	1	2	2	4	1	1	1	1	1	1	1	1	1	1	1	卿	2014-05-23
3		1	1	2	1	6	1	1	1	1	2	1	1	1	1	1	1	卿	2014-05-23
3		2	2	2	2	6	1	1	1	1	1	1	1	1	1	1	1	卿	2014-05-23
3		2	1	2	1	6	1	1	1	1	1	1	1	1	1	1	2	卿	2014-05-23
3		1	1	2	1	5	1	1	1	1	1	1	1	1	1	1	1	卿	2014-05-23
3		1	1	1	1	6	1	2	1	1	1	1	1	1	1	1	3	卿	2014-05-23
3		2	1	1	1	3	6	1	1	1	1	1	1	1	1	1	1	卿	2014-05-23
3		2	2	2	2	6	1	1	1	1	1	1	1	1	1	1	1	卿	2014-05-23
3		2	1	2	2	6	1	1	1	1	1	1	1	1	1	1	3	姜	2014-05-23
3		1	1	2	1	6	6	1	1	1	1	1	1	1	1	1	2	姜	2014-05-23
3		2	1	2	2	6	1	2	1	1	1	1	1	1	1	1	1	姜	2014-05-23
1		2	2	2	2	1	1	3	1	1	1	1	1	1	1	1	1	姜	2014-05-23
1		1	1	1	1	1	1	1	1	1	1	1	1	1	1	1	1	姜	2014-05-23
3		2	1	2	2	1	1	1	1	1	1	1	1	1	1	1	1	姜	2014-05-23
3		2	1	2	2	6	1	2	1	1	1	1	1	1	1	1	1	姜	2014-05-23
3		2	1	2	2	1	1	1	1	1	1	1	1	1	1	1	1	姜	2014-05-23
3		2	1	2	1	6	1	1	1	1	1	1	1	1	1	1	1	黄	2014-05-23
3		2	1	2	1	6	1	1	1	1	1	1	1	1	1	1	1	黄	2014-05-23
3		2	1	2	2	6	1	2	1	1	1	1	1	1	1	1	1	黄	2014-05-23
3		2	1	2	1	6	1	1	1	1	1	1	1	1	1	1	1	黄	2014-05-23
3		1	1	1	1	6	1	1	1	1	1	1	1	1	1	1	1	黄	2014-05-23
3		2	1	1	1	5	1	1	1	1	1	1	1	1	1	1	1	黄	2014-05-23
3		2	1	2	1	4	1	1	1	1	1	1	1	1	1	1	1	黄	2014-05-23
3		2	1	2	1	1	1	1	1	1	1	1	1	1	1	1	1	黄	2014-05-23
3		2	1	1	1	4	1	2	1	1	1	1	1	1	1	1	1	黄	2014-05-23
3		2	1	1	1	6	1	1	1	1	1	1	1	1	1	1	1	黄	2014-05-23
3		2	1	2	1	5	1	1	1	1	1	1	1	1	1	1	1	黄	2014-05-23
3		2	1	2	1	6	1	1	1	1	1	1	1	1	1	1	1	刘	2014-05-23
3		2	1	2	1	1	1	1	1	1	1	1	1	1	1	1	1	刘	2014-05-23
3		2	1	2	1	1	1	1	1	1	1	1	1	1	1	1	1	刘	2014-05-23
1		1	1	1	1	1	1	1	1	1	1	1	1	1	1	1	1	刘	2014-05-23
3		2	1	2	1	1	1	1	1	1	1	1	1	1	1	1	1	刘	2014-05-23
3		2	1	1	1	6	1	1	1	1	1	1	1	1	1	1	3	刘	2014-05-23
3		2	1	1	1	2	6	1	1	1	1	1	1	1	1	1	1	刘	2014-05-23
3		2	1	2	1	6	2	1	1	1	1	1	1	1	1	1	4	刘	2014-05-23
3		2	1	2	1	3	6	1	1	1	1	1	1	1	1	1	1	刘	2014-05-23
3		2	1	1	1	6	1	1	1	1	1	1	1	1	1	1	3	刘	2014-05-23
3		2	1	2	1	6	1	1	1	1	1	1	1	1	1	1	1	刘	2014-05-23
3		1	1	1	1	2	1	1	1	1	1	1	1	1	1	1	1	刘	2014-05-23
3		2	1	2	1	6	1	1	1	1	1	1	1	1	1	1	1	边	2014-05-23
3		1	1	1	1	6	6	1	1	1	1	1	1	1	1	1	1	边	2014-05-23
3		2	1	2	1	5	6	1	1	1	1	1	1	1	1	1	1	边	2014-05-23
3		2	1	2	1	4	6	1	1	1	1	1	1	1	1	1	4	边	2014-05-23
3		1	1	2	1	1	1	3	1	1	1	1	1	1	1	1	1	边	2014-05-23
3		2	1	2	1	6	6	1	1	1	1	1	1	1	1	1	6	边	2014-05-23
3		2	1	2	1	6	1	1	1	1	1	1	1	1	1	1	1	边	2014-05-23
3		2	2	2	1	6	1	1	1	1	1	1	1	1	1	1	1	边	2014-05-23
3		2	1	2	1	5	1	1	1	1	1	1	1	1	1	1	5	边	2014-05-23
3		2	2	2	1	6	1	3	2	1	1	1	1	1	1	1	1	边	2014-05-23
1			1	2	2	6	1	1	1	1	1	1	1	1	1	1	1	姜	2014-05-27
1			1	2	2	6	6	1	1	1	1	1	1	1	1	1	1	姜	2014-05-27
1			1	2	1	6	2	1	1	1	1	1	1	1	1	1	2	姜	2014-05-27
1			1	2	2	6	1	1	1	1	1	1	1	1	1	1	1	姜	2014-05-27
1			2	2	2	1	1	1	1	1	1	1	1	1	1	1	1	姜	2014-05-27
1			1	2	2	6	1	1	1	1	1	1	1	1	1	1	1	姜	2014-05-27
1			1	2	2	6	1	1	1	1	1	1	1	1	1	1	1	姜	2014-05-27
1			1	2	2	6	1	1	1	1	1	1	1	1	1	1	1	姜	2014-05-27
1			1	2	2	6	1	1	1	1	1	1	1	1	1	1	1	姜	2014-05-27
1			2	1	2	6	1	1	1	1	1	1	1	1	1	1	1	姜	2014-05-27
1			1	1	1	6	1	1	1	1	1	1	1	1	1	1	1	姜	2014-05-27
1			1	2	2	6	1	1	1	1	1	1	1	1	1	1	2	姜	2014-05-27
1			1	2	1	6	1	1	1	1	1	1	1	1	1	1	1	姜	2014-05-27
1			1	2	2	6	1	1	1	1	1	1	1	1	1	1	1	姜	2014-05-27
1			1	2	1	6	1	1	1	1	1	1	1	1	1	1	1	姜	2014-05-27
1			1	2	2	6	1	1	1	1	1	1	1	1	1	1	3	姜	2014-05-27
1			2	2	2	1	1	1	1	1	1	1	1	1	1	1	1	姜	2014-05-27
1			1	2	2	6	1	1	1	1	1	1	1	1	1	1	1	姜	2014-05-27
1			2	1	2	6	1	1	1	1	1	1	1	1	1	1	1	姜	2014-05-27
1			1	1	1	6	1	1	1	1	1	1	1	1	1	1	1	姜	2014-05-27
1			2	1	2	6	1	1	1	1	1	1	1	1	1	1	1	姜	2014-05-27
1			1	2	2	6	1	1	1	1	1	1	1	1	1	1	1	姜	2014-05-27
1			1	2	2	6	1	1	1	1	1	1	1	1	1	1	1	姜	2014-05-27
1			1	2	2	6	1	1	1	1	1	1	1	1	1	1	1	姜	2014-05-27
1			1	2	2	6	1	1	1	1	1	1	1	1	1	1	1	姜	2014-05-27
1			1	2	2	6	1	1	1	1	1	1	1	1	1	1	1	姜	2014-05-27
1			1	2	2	6	1	1	1	1	1	1	1	1	1	1	1	姜	2014-05-27
1			1	2	2	6	1	1	1	1	1	1	1	1	1	1	1	姜	2014-05-27
1			1	2	1	6	1	1	1	1	1	1	1	1	1	1	1	黄	2014-05-27
1			1	2	1	6	1	1	1	1	1	1	1	1	1	1	1	黄	2014-05-27
1			2	2	2	1	1	1	1	1	1	1	1	1	1	1	1	黄	2014-05-27
1			2	2	2	1	1	1	1	1	1	1	1	1	1	1	1	黄	2014-05-27
1			2	1	2	6	1	1	1	1	1	1	1	1	1	1	1	黄	2014-05-27
1			2	2	2	1	1	1	1	1	1	1	1	1	1	1	1	黄	2014-05-27
1			2	2	2	1	1	1	1	1	1	1	1	1	1	1	1	黄	2014-05-27
1			2	1	2	6	1	1	1	1	1	1	1	1	1	1	1	黄	2014-05-27
3			1	2	1	1	1	2	1	1	1	1	1	1	1	1	1	黄	2014-05-27
1			1	2	1	6	1	2	1	1	1	1	1	1	1	1	1	黄	2014-05-27
1			1	2	1	1	1	2	1	1	1	1	1	1	1	1	1	黄	2014-05-27
1			2	2	2	4	1	1	1	1	1	1	1	1	1	1	1	黄	2014-05-27
1			1	2	1	6	1	1	1	1	1	1	1	1	1	1	1	黄	2014-05-27
1			2	1	2	6	1	1	1	1	1	1	1	1	1	1	1	黄	2014-05-27
1			1	2	1	6	1	1	1	1	1	1	1	1	1	1	1	黄	2014-05-27
1			1	2	1	6	1	1	1	1	1	1	1	1	1	1	1	黄	2014-05-27
1			1	2	1	1	1	2	1	1	1	1	1	1	1	1	1	黄	2014-05-27
1			2	2	2	1	1	2	1	1	1	1	1	1	1	1	1	黄	2014-05-27
1			1	2	2	3	1	1	1	1	1	1	1	1	1	1	1	黄	2014-05-27
1			2	2	2	2	1	1	1	1	1	1	1	1	1	1	1	黄	2014-05-27
1			2	1	2	6	1	1	1	1	1	1	1	1	1	1	1	姜	2014-05-27
2			1	2	1	1	1	3	1	1	3	1	1	1	1	1	1	姜	2014-05-27
1			1	2	1	1	1	3	1	1	1	1	1	1	1	1	1	姜	2014-05-27
1			2	2	2	1	1	1	1	1	1	1	1	1	1	1	1	姜	2014-05-27
2			1	1	1	1	1	2	1	1	1	1	1	1	1	1	1	姜	2014-05-27
1			1	2	2	6	1	1	1	1	1	1	1	1	1	1	1	姜	2014-05-27
1			1	2	1	6	1	1	1	1	1	1	1	1	1	1	1	姜	2014-05-27
1			1	2	1	6	1	1	1	1	1	1	1	1	1	1	1	姜	2014-05-27
1			1	2	1	6	1	1	1	1	1	1	1	1	1	1	2	姜	2014-05-27
1			2	2	2	6	1	1	1	1	1	1	1	1	1	1	3	姜	2014-05-27
1			1	2	1	6	1	1	1	1	1	1	1	1	1	1	1	姜	2014-05-27
1			1	2	1	6	1	1	1	1	1	1	1	1	1	1	1	姜	2014-05-27
1			1	2	2	1	1	2	1	1	1	1	1	1	1	1	1	姜	2014-05-27
1			2	2	2	1	1	1	1	1	1	1	1	1	1	1	1	姜	2014-05-27
1			1	2	1	6	1	1	1	1	1	1	1	1	1	1	1	姜	2014-05-27
1			1	2	2	6	1	1	1	1	1	1	1	1	1	1	1	姜	2014-05-27
1			1	2	1	6	1	2	1	1	1	1	1	1	1	1	1	黄	2014-05-27
1			1	2	1	6	3	2	1	1	1	1	1	1	1	1	1	黄	2014-05-27
1			1	2	1	6	1	1	1	1	1	1	1	1	1	1	1	黄	2014-05-27
1			1	2	1	5	1	1	1	1	1	1	1	1	1	1	1	黄	2014-05-27
1			1	2	1	6	2	2	1	1	1	1	1	1	1	1	1	黄	2014-05-27
1			1	2	1	6	2	1	1	1	1	1	1	1	1	1	1	黄	2014-05-27
1			1	2	1	6	1	1	1	1	1	1	1	1	1	1	1	黄	2014-05-27
1			1	2	1	3	1	1	1	1	1	1	1	1	1	1	1	黄	2014-05-27
1			1	2	1	6	1	1	1	1	1	1	1	1	1	1	1	黄	2014-05-27
1			1	2	1	5	2	1	1	1	1	1	1	1	1	1	1	黄	2014-05-27
2			1	2	1	1	1	2	1	1	1	1	1	1	1	1	1	黄	2014-05-27
1			1	2	1	6	1	1	1	1	1	1	1	1	1	1	1	黄	2014-05-27
1			1	2	1	6	2	2	1	1	1	1	1	1	1	1	1	黄	2014-05-27
1			1	2	1	6	1	1	1	1	1	1	1	1	1	1	1	黄	2014-05-27
1			2	2	1	6	1	1	1	1	1	1	1	1	1	1	1	姜	2014-05-28
1			1	2	1	6	1	1	1	1	1	1	1	1	1	1	1	姜	2014-05-28
1			1	2	2	6	1	1	1	1	1	1	1	1	1	1	1	姜	2014-05-28
1			1	2	2	6	1	1	1	1	1	1	1	1	1	1	1	姜	2014-05-28
1			1	2	2	6	1	1	1	1	1	1	1	1	1	1	1	姜	2014-05-28
1			1	2	1	6	1	1	1	1	1	1	1	1	1	1	3	姜	2014-05-28
1			1	2	2	6	1	1	1	1	1	1	1	1	1	1	3	姜	2014-05-28
1			1	2	2	6	1	1	1	1	1	1	1	1	1	1	1	姜	2014-05-28
1			1	2	2	6	1	1	1	1	1	1	1	1	1	1	1	姜	2014-05-28
1			1	2	1	6	1	1	1	1	1	1	1	1	1	1	1	姜	2014-05-28
1			1	2	2	6	1	1	1	1	1	1	1	1	1	1	1	姜	2014-05-28
1			1	2	2	6	1	1	1	1	1	1	1	1	1	1	1	姜	2014-05-28
3			1	2	1	1	1	2	1	1	1	1	1	1	1	1	1	姜	2014-05-28
1			1	2	2	6	1	1	1	1	1	1	1	1	1	1	1	姜	2014-05-28
1			1	2	2	6	1	1	1	1	1	1	1	1	1	1	3	姜	2014-05-28
1			1	2	2	6	1	1	1	1	1	1	1	1	1	1	2	姜	2014-05-28
1			1	2	2	6	1	1	1	1	1	1	1	1	1	1	1	姜	2014-05-28
2			1	2	2	1	1	2	1	1	1	1	1	1	1	1	1	姜	2014-05-28
1			1	2	2	6	1	1	1	1	1	1	1	1	1	1	1	姜	2014-05-28
1			1	2	2	6	1	1	1	1	1	1	1	1	1	1	3	姜	2014-05-28
1			1	2	2	6	1	1	1	1	1	1	1	1	1	1	1	姜	2014-05-28
1			2	1	2	1	1	2	1	1	1	1	1	1	1	1	1	姜	2014-05-28
2			1	2	2	1	1	2	1	1	1	1	1	1	1	1	1	姜	2014-05-28
1			1	2	2	6	1	1	1	1	1	1	1	1	1	1	1	姜	2014-05-28
1			1	2	2	6	1	1	1	1	1	1	1	1	1	1	1	姜	2014-05-28
1			1	2	2	6	1	1	1	1	1	1	1	1	1	1	1	姜	2014-05-28
1			1	2	2	6	1	1	1	1	1	1	1	1	1	1	1	姜	2014-05-28
1			1	2	1	6	1	1	1	1	1	1	1	1	1	1	1	姜	2014-05-28
1			1	2	2	6	1	2	1	1	1	1	1	1	1	1	1	姜	2014-05-28
1			1	2	2	6	1	1	1	1	1	1	1	1	1	1	1	姜	2014-05-28
1			1	2	2	6	1	1	1	1	1	1	1	1	1	1	1	姜	2014-05-28
1			1	2	2	6	1	1	1	1	1	1	1	1	1	1	1	姜	2014-05-28
1			1	2	2	6	6	1	1	1	1	1	1	1	1	1	1	姜	2014-05-28
1			1	2	2	6	1	1	1	1	1	1	1	1	1	1	1	姜	2014-05-28
1			1	2	1	6	1	1	1	1	1	1	1	1	1	1	1	姜	2014-05-28
1			1	2	1	2	2	6	3	1	6	2	2	1	1	1	1	黄	2014-05-28
1			2	2	2	1	1	1	1	1	1	1	1	1	1	1	1	黄	2014-05-28
1			2	2	2	6	1	1	1	1	1	1	1	1	1	1	1	黄	2014-05-28
1			1	2	1	6	1	1	1	1	1	1	1	1	1	1	1	黄	2014-05-28
1			1	2	1	6	1	1	1	1	1	1	1	1	1	1	1	黄	2014-05-28
1			1	2	1	6	2	2	2	1	2	2	1	1	1	1	1	黄	2014-05-28
1			1	2	1	6	1	1	1	1	1	1	1	1	1	1	1	黄	2014-05-28
1			1	2	1	6	1	1	1	1	1	1	1	1	1	1	1	黄	2014-05-28
1			2	2	1	6	1	1	1	1	1	1	1	1	1	1	1	黄	2014-05-28
1			2	1	1	6	3	1	1	1	1	1	1	1	1	1	1	黄	2014-05-28
1			2	2	2	1	1	1	1	1	1	1	1	1	1	1	1	黄	2014-05-28
1			1	2	1	6	1	2	1	1	1	1	1	1	1	1	1	黄	2014-05-28
1			1	2	1	6	1	1	1	1	1	1	1	1	1	1	1	黄	2014-05-28
1			2	2	2	1	1	1	1	1	1	1	1	1	1	1	1	黄	2014-05-28
1			1	2	1	6	1	1	1	1	1	1	1	1	1	1	1	黄	2014-05-28
1			2	2	2	6	1	1	1	1	1	1	1	1	1	1	1	黄	2014-05-28
1			1	1	2	2	1	1	1	1	1	1	1	1	1	1	1	黄	2014-05-28
1			2	2	2	1	1	1	1	1	1	1	1	1	1	1	1	黄	2014-05-28
1			1	2	1	6	1	1	1	1	1	1	1	1	1	1	1	黄	2014-05-28
1			2	1	2	5	1	1	1	1	1	1	1	1	1	1	1	黄	2014-05-28
1			2	2	2	1	1	2	2	1	1	1	1	1	1	1	1	黄	2014-05-28
1			2	2	2	1	1	1	1	1	1	1	1	1	1	1	1	黄	2014-05-28
1			2	2	1	1	1	3	1	1	2	1	1	1	1	1	1	黄	2014-05-28
1			1	2	1	6	1	1	1	1	1	1	1	1	1	1	1	黄	2014-05-28
1			2	2	2	1	1	1	1	1	1	1	1	1	1	1	1	黄	2014-05-28
1			2	1	2	2	1	1	1	1	1	1	1	1	1	1	1	黄	2014-05-28
1			2	2	2	1	1	1	1	1	1	1	1	1	1	1	1	黄	2014-05-28
1			1	2	2	3	1	1	1	1	1	1	1	1	1	1	1	黄	2014-05-28
1			2	2	2	1	1	1	1	1	1	1	1	1	1	1	1	黄	2014-05-28
1			1	2	1	2	1	1	1	1	1	1	1	1	1	1	1	黄	2014-05-28
1			1	2	1	2	1	1	1	1	1	1	1	1	1	1	1	黄	2014-05-28
1			1	2	1	1	1	3	1	1	3	2	1	1	1	1	1	黄	2014-05-28
1			1	2	1	5	1	1	1	1	1	1	1	1	1	1	1	黄	2014-05-28
1			1	2	1	6	1	1	1	1	1	1	1	1	1	1	1	黄	2014-05-28
1			1	2	2	6	2	1	1	1	1	1	1	1	1	1	2	姜	2014-05-28
1			1	2	1	6	1	1	1	1	1	1	1	1	1	1	1	姜	2014-05-28
1			1	2	2	6	1	1	1	1	1	1	1	1	1	1	1	姜	2014-05-28
1			1	2	1	4	1	1	1	1	1	1	1	1	1	1	1	黄	2014-05-29
1			1	2	1	6	1	1	1	1	1	1	1	1	1	1	1	黄	2014-05-29
1			1	2	1	6	2	2	1	1	1	1	1	1	1	1	1	黄	2014-05-29
1			2	1	2	2	1	1	1	1	1	1	1	1	1	1	1	黄	2014-05-29
1			1	2	1	5	1	1	1	1	1	1	1	1	1	1	1	黄	2014-05-29
1			2	2	2	2	1	1	1	1	1	1	1	1	1	1	1	黄	2014-05-29
2			1	2	1	1	1	6	1	1	1	1	1	1	1	1	1	黄	2014-05-29
1			2	2	1	3	2	2	1	1	2	2	1	1	1	1	1	黄	2014-05-29
1			1	2	1	6	1	1	1	1	1	1	1	1	1	1	1	黄	2014-05-29
1			1	2	1	6	1	1	1	1	1	1	1	1	1	1	1	黄	2014-05-29
1			1	2	1	6	1	1	1	1	1	1	1	1	1	1	1	黄	2014-05-29
1			1	2	1	1	1	2	1	1	1	1	1	1	1	1	1	黄	2014-05-29
1			2	1	2	6	1	1	1	1	1	1	1	1	1	1	1	黄	2014-05-29
1			1	2	1	6	1	1	1	1	1	1	1	1	1	1	1	黄	2014-05-29
1			1	2	2	2	1	1	1	1	1	1	1	1	1	1	1	黄	2014-05-29
1			1	2	1	6	1	1	1	1	1	1	1	1	1	1	1	黄	2014-05-29
1			1	2	1	6	2	1	1	1	1	1	1	1	1	1	1	黄	2014-05-29
1			1	2	1	6	1	1	1	1	1	1	1	1	1	1	1	黄	2014-05-29
1			1	2	1	3	1	1	1	1	1	1	1	1	1	1	1	黄	2014-05-29
1			2	1	2	6	1	1	1	1	1	1	1	1	1	1	1	黄	2014-05-29
1			2	2	2	1	1	1	1	1	1	1	1	1	1	1	1	黄	2014-05-29
1			2	2	2	1	1	1	1	1	1	1	1	1	1	1	1	黄	2014-05-29
1			2	2	2	6	1	1	1	1	1	1	1	1	1	1	1	黄	2014-05-29
1			2	2	2	1	1	1	1	1	1	1	1	1	1	1	1	黄	2014-05-29
1			2	2	2	6	1	1	1	1	1	1	1	1	1	1	1	黄	2014-05-29
1			2	2	2	1	1	1	1	1	1	1	1	1	1	1	1	黄	2014-05-29
1			1	2	1	6	1	1	1	1	1	1	1	1	1	1	1	黄	2014-05-29
1			2	1	2	2	2	2	1	1	2	1	1	1	1	1	1	黄	2014-05-29
1			2	1	2	4	1	1	1	1	1	1	1	1	1	1	1	姜	2014-05-29
1			2	2	2	6	3	1	1	1	1	1	1	1	1	1	1	姜	2014-05-29
1			2	2	2	6	4	1	1	1	1	1	1	1	1	1	1	姜	2014-05-29
1			1	2	1	6	6	1	1	1	1	1	1	1	1	1	2	姜	2014-05-29
1			1	2	1	6	6	1	1	1	1	1	1	1	1	1	1	姜	2014-05-29
1			1	2	1	3	1	2	1	1	1	1	1	1	1	1	1	黄	2014-05-29
1			1	2	1	6	1	1	1	1	1	1	1	1	1	1	1	黄	2014-05-29
1			1	2	1	2	2	2	1	1	1	1	1	1	1	1	1	黄	2014-05-29
1			1	2	1	6	1	1	1	1	1	1	1	1	1	1	1	黄	2014-05-29
2			1	2	2	1	1	3	1	1	1	1	1	1	1	1	1	姜	2014-05-29
2			1	2	2	1	1	4	1	1	1	1	1	1	1	1	1	姜	2014-05-29
1			1	1	1	6	6	1	1	1	1	1	1	1	1	1	3	姜	2014-05-29
2			1	2	2	1	1	2	1	1	1	1	1	1	1	1	1	姜	2014-05-29
2			1	2	2	1	1	2	1	1	1	1	1	1	1	1	1	姜	2014-05-29
1			1	2	2	6	1	1	1	1	1	1	1	1	1	1	1	姜	2014-05-29
1			1	2	2	6	1	1	1	1	1	1	1	1	1	1	1	姜	2014-05-29
1			1	2	2	6	1	1	1	1	1	1	1	1	1	1	1	姜	2014-05-29
1			1	2	2	6	1	1	1	1	1	1	1	1	1	1	1	姜	2014-05-29
1			1	2	2	6	2	1	1	1	1	1	1	1	1	1	1	姜	2014-05-29
1			1	2	2	6	1	1	1	1	1	1	1	1	1	1	1	姜	2014-05-29
1			1	2	2	6	1	1	1	1	1	1	1	1	1	1	1	姜	2014-05-29
1			1	2	2	6	1	1	1	1	1	1	1	1	1	1	1	姜	2014-05-29
2			1	2	1	1	1	2	1	1	1	1	1	1	1	1	1	姜	2014-05-29
2			1	2	2	1	1	3	1	1	3	1	1	1	1	1	1	姜	2014-05-29
1			1	2	2	6	1	1	1	1	1	1	1	1	1	1	1	姜	2014-05-29
1			2	2	2	1	1	1	1	1	1	1	1	1	1	1	1	姜	2014-05-29
1			1	2	2	1	1	2	1	1	1	1	1	1	1	1	1	姜	2014-05-29
1			1	2	2	6	1	1	1	1	1	1	1	1	1	1	2	姜	2014-05-29
1			2	2	2	1	1	1	1	1	1	1	1	1	1	1	1	姜	2014-05-29
1			1	2	1	6	2	1	1	1	1	1	1	1	1	1	1	黄	2014-05-29
1			1	2	1	6	1	2	1	1	1	1	1	1	1	1	1	黄	2014-05-29
1			2	1	2	3	2	2	1	1	1	1	1	1	1	1	1	黄	2014-05-29
1			2	2	2	1	1	2	1	1	1	1	1	1	1	1	1	黄	2014-05-29
1			2	1	2	3	1	1	1	1	1	1	1	1	1	1	1	黄	2014-05-29
2			1	2	1	1	1	2	1	1	1	1	1	1	1	1	1	黄	2014-05-29
1			2	2	2	1	1	1	1	1	1	1	1	1	1	1	1	黄	2014-05-29
1			2	2	2	6	2	1	1	1	1	1	1	1	1	1	1	黄	2014-05-29
1			1	2	1	6	2	2	2	1	2	1	1	1	1	1	1	黄	2014-05-29
1			1	2	1	2	1	1	1	1	1	1	1	1	1	1	1	黄	2014-05-29
1			2	2	2	3	1	1	1	1	1	1	1	1	1	1	1	黄	2014-05-29
1			2	1	2	3	1	1	1	1	1	1	1	1	1	1	1	黄	2014-05-29
1			2	2	2	2	1	1	1	1	1	1	1	1	1	1	1	黄	2014-05-29
1			2	1	2	2	1	1	1	1	1	1	1	1	1	1	1	黄	2014-05-29
1			1	2	1	2	1	1	1	1	1	1	1	1	1	1	1	黄	2014-05-29
1			1	2	1	6	1	1	1	1	1	1	1	1	1	1	1	黄	2014-05-29
1			2	2	2	1	1	1	1	1	1	1	1	1	1	1	1	黄	2014-05-29
1			2	2	2	1	1	1	1	1	1	1	1	1	1	1	1	黄	2014-05-29
1			1	2	1	3	1	1	1	1	1	1	1	1	1	1	1	黄	2014-05-29
1			1	1	1	1	1	2	1	1	1	1	1	1	1	1	1	姜	2014-05-30
1			1	2	2	6	1	1	1	1	1	1	1	1	1	1	1	姜	2014-05-30
1			1	2	2	6	1	1	1	1	1	1	1	1	1	1	1	姜	2014-05-30
1			1	2	2	6	1	1	1	1	1	1	1	1	1	1	1	姜	2014-05-30
1			1	2	2	6	1	1	1	1	1	1	1	1	1	1	3	姜	2014-05-30
1			1	2	2	6	1	1	1	1	1	1	1	1	1	1	2	姜	2014-05-30
1			1	2	2	6	1	1	1	1	1	1	1	1	1	1	2	姜	2014-05-30
1			1	2	2	6	1	1	1	1	1	1	1	1	1	1	1	姜	2014-05-30
1			1	2	1	6	6	3	1	1	1	1	1	1	1	1	1	姜	2014-05-30
1			1	2	2	6	1	1	1	1	1	1	1	1	1	1	1	姜	2014-05-30
1			1	1	1	6	1	1	1	1	1	1	1	1	1	1	1	姜	2014-05-30
2			1	2	2	1	1	4	1	1	1	1	1	1	1	1	1	姜	2014-05-30
1			1	2	1	6	1	1	1	1	1	1	1	1	1	1	1	黄	2014-05-30
1			1	2	1	6	1	1	1	1	1	1	1	1	1	1	1	黄	2014-05-30
1			2	1	2	6	1	1	1	1	1	1	1	1	1	1	1	黄	2014-05-30
1			1	2	1	6	1	1	1	1	1	1	1	1	1	1	1	黄	2014-05-30
1			1	2	2	6	2	1	1	1	1	1	1	1	1	1	1	黄	2014-05-30
1			1	2	1	4	1	1	1	1	1	1	1	1	1	1	1	黄	2014-05-30
1			1	2	1	6	2	2	1	1	2	1	1	1	1	1	1	黄	2014-05-30
1			1	2	1	3	1	2	1	1	2	1	1	1	1	1	1	黄	2014-05-30
1			1	2	1	6	1	1	1	1	1	1	1	1	1	1	1	黄	2014-05-30
1			1	2	1	3	1	1	1	1	1	1	1	1	1	1	1	黄	2014-05-30
1			1	2	1	4	2	1	1	1	1	1	1	1	1	1	1	黄	2014-05-30
1			2	1	2	6	1	1	1	1	1	1	1	1	1	1	1	黄	2014-05-30
1			2	2	2	1	1	1	1	1	1	1	1	1	1	1	1	黄	2014-05-30
1			1	1	2	3	1	2	1	1	1	1	1	1	1	1	1	黄	2014-05-30
1			1	2	1	5	1	1	1	1	1	1	1	1	1	1	1	黄	2014-05-30
1			2	2	2	1	1	2	1	1	1	1	1	1	1	1	1	黄	2014-05-30
1			1	2	1	6	1	1	1	1	1	1	1	1	1	1	1	黄	2014-05-30
1			1	2	1	3	2	2	2	1	1	1	1	1	1	1	1	黄	2014-05-30
1			1	2	1	6	1	1	1	1	1	1	1	1	1	1	1	黄	2014-05-30
1			1	2	2	6	1	1	1	1	1	1	1	1	1	1	1	黄	2014-05-30
1			2	2	2	2	1	1	1	1	1	1	1	1	1	1	1	黄	2014-05-30
1			1	2	1	3	1	2	1	1	1	1	1	1	1	1	1	黄	2014-05-30
1			1	2	1	5	1	1	1	1	1	1	1	1	1	1	1	黄	2014-05-30
1			1	2	1	4	2	1	1	1	1	1	1	1	1	1	1	黄	2014-05-30
1			1	2	1	6	2	1	1	1	1	1	1	1	1	1	1	黄	2014-05-30
1			1	2	1	6	2	1	1	1	1	1	1	1	1	1	1	黄	2014-05-30
1			1	2	1	1	1	3	1	1	3	1	1	1	1	1	1	黄	2014-05-30
1			2	2	2	1	1	3	1	1	3	1	1	1	1	1	1	黄	2014-05-30
1			1	2	1	6	1	1	1	1	1	1	1	1	1	1	1	黄	2014-05-30
1			1	2	1	6	1	1	1	1	1	1	1	1	1	1	1	黄	2014-05-30
1			1	2	1	3	1	1	1	1	1	1	1	1	1	1	1	黄	2014-05-30
1			1	2	1	6	1	1	1	1	1	1	1	1	1	1	1	黄	2014-05-30
1			1	2	1	6	1	2	1	1	1	1	1	1	1	1	1	黄	2014-05-30
1			1	2	1	5	1	1	1	1	1	1	1	1	1	1	1	黄	2014-05-30
1			1	2	1	6	1	1	1	1	1	1	1	1	1	1	1	黄	2014-05-30
1			2	1	2	1	1	2	1	1	1	1	1	1	1	1	1	黄	2014-05-30
1			2	1	2	6	1	1	1	1	1	1	1	1	1	1	1	黄	2014-05-30
1			1	2	1	6	1	2	1	1	1	1	1	1	1	1	1	黄	2014-05-30
1			1	2	1	6	2	1	1	1	1	1	1	1	1	1	1	黄	2014-05-30
1			2	2	2	3	1	1	1	1	1	1	1	1	1	1	1	黄	2014-05-30
1			1	2	1	6	1	1	1	1	1	1	1	1	1	1	1	黄	2014-05-30
1			2	1	1	6	1	1	1	1	1	1	1	1	1	1	1	黄	2014-05-30
1			2	1	2	3	1	1	1	1	1	1	1	1	1	1	1	黄	2014-05-30
1			2	2	2	1	1	1	1	1	1	1	1	1	1	1	1	黄	2014-05-30
1			1	2	1	6	2	2	1	1	1	1	1	1	1	1	1	黄	2014-05-30
1			2	1	1	2	1	1	1	1	1	1	1	1	1	1	1	黄	2014-05-30
1			1	2	2	1	1	2	1	1	1	1	1	1	1	1	1	姜	2014-05-30
1			2	1	2	2	1	1	1	1	1	1	1	1	1	1	1	黄	2014-05-30
1			2	2	2	6	1	1	1	1	1	1	1	1	1	1	1	黄	2014-05-30
1			2	2	2	1	1	1	1	1	6	1	1	1	1	1	1	黄	2014-05-30
1			1	2	1	6	1	1	1	1	1	1	1	1	1	1	1	黄	2014-05-30
1			1	2	1	6	1	1	1	1	1	1	1	1	1	1	1	黄	2014-05-30
1			2	2	1	3	1	1	1	1	1	1	1	1	1	1	1	黄	2014-05-30
2			1	2	1	1	1	6	1	1	6	1	1	1	1	1	1	黄	2014-05-30
1			1	2	1	6	2	1	1	1	1	1	1	1	1	1	1	黄	2014-05-30
1			2	2	2	1	1	1	1	1	1	1	1	1	1	1	1	黄	2014-05-30
1			1	2	1	6	2	2	1	1	2	1	1	1	1	1	1	黄	2014-05-30
1			1	2	1	6	1	1	1	1	1	1	1	1	1	1	1	黄	2014-05-30
1			2	2	2	1	1	1	1	1	1	1	1	1	1	1	1	黄	2014-05-30
1			1	2	1	6	1	1	1	1	1	1	1	1	1	1	1	黄	2014-05-30
1			2	1	2	5	1	1	1	1	1	1	1	1	1	1	1	黄	2014-05-30
1			2	2	1	6	1	1	1	1	1	1	1	1	1	1	1	黄	2014-05-30
1			2	2	2	1	1	1	1	1	1	1	1	1	1	1	1	黄	2014-05-30
1			2	1	2	6	1	1	1	1	1	1	1	1	1	1	1	黄	2014-05-30
1			1	2	1	6	1	1	1	1	1	1	1	1	1	1	1	黄	2014-05-30
1			1	2	2	6	1	2	1	1	2	1	1	1	1	1	1	姜	2014-07-28
1			1	2	2	2	1	2	1	1	2	1	1	1	1	1	1	姜	2014-07-28
1			1	2	2	6	1	2	1	1	1	2	1	1	1	1	1	姜	2014-07-28
1			1	1	1	6	1	1	1	1	1	1	1	1	1	1	1	姜	2014-07-28
1			1	2	2	3	6	1	1	1	1	1	1	1	1	1	1	姜	2014-07-28
1			2	2	1	6	1	1	1	1	1	1	1	1	1	1	1	姜	2014-07-28
1			1	2	2	6	1	1	1	1	1	1	1	1	1	1	1	卿	2014-07-28
1			2	2	2	6	1	1	1	1	1	1	1	1	1	1	1	卿	2014-07-28
1			2	2	2	1	1	1	1	1	1	1	1	1	1	1	1	卿	2014-07-28
1			2	2	2	1	1	1	1	1	1	1	1	1	1	1	1	卿	2014-07-28
1			1	2	2	5	1	1	1	1	1	1	1	1	1	1	1	姜	2014-07-28
2			1	2	2	1	1	2	1	1	1	1	1	1	1	1	1	姜	2014-07-28
2			1	2	2	1	1	2	1	1	1	1	1	1	1	1	1	姜	2014-07-28
1			1	2	2	6	1	1	1	1	1	1	1	1	1	1	1	姜	2014-07-28
1			1	2	1	1	1	2	1	1	1	1	1	1	1	1	1	姜	2014-07-28
1			1	2	2	6	1	1	1	1	1	1	1	1	1	1	1	姜	2014-07-28
1			1	2	1	6	1	1	1	1	1	1	1	1	1	1	1	姜	2014-07-28
1			1	2	1	6	1	1	1	1	1	1	1	1	1	1	1	姜	2014-07-28
1			1	2	1	6	1	2	1	1	1	1	1	1	1	1	1	姜	2014-07-28
1			1	1	1	6	1	1	1	1	1	1	1	1	1	1	1	刘	2014-07-28
1			1	2	1	6	1	1	1	1	1	1	1	1	1	1	1	刘	2014-07-28
1			1	1	1	6	6	1	1	1	1	1	1	1	1	1	1	刘	2014-07-28
1			1	1	1	6	1	1	1	1	1	1	1	1	1	1	1	刘	2014-07-28
1			1	2	2	6	1	1	1	1	1	1	1	1	1	1	1	刘	2014-07-28
1			1	2	1	6	6	2	1	1	1	1	1	1	1	1	1	刘	2014-07-28
1			1	2	1	6	6	1	1	1	1	1	1	1	1	1	3	刘	2014-07-28
1			2	1	1	6	1	1	1	1	1	1	1	1	1	1	1	刘	2014-07-28
1			2	2	1	1	1	6	1	1	1	1	1	1	1	1	1	刘	2014-07-28
1			2	2	1	6	1	1	1	1	1	1	1	1	1	1	1	刘	2014-07-28
1			1	2	1	6	1	1	1	1	1	1	1	1	1	1	1	刘	2014-07-28
1			1	2	1	6	1	2	1	1	1	1	1	1	1	1	1	边	2014-07-28
1			1	1	1	2	1	1	1	1	1	1	1	1	1	1	1	边	2014-07-28
1			1	2	2	6	6	1	1	1	1	1	1	1	1	1	1	边	2014-07-28
1			2	2	1	6	1	1	1	1	1	1	1	1	1	1	1	边	2014-07-28
1			1	2	2	6	1	1	1	1	1	1	1	1	1	1	1	边	2014-07-28
1			1	2	2	6	1	1	1	1	1	1	1	1	1	1	1	边	2014-07-28
1			1	2	1	3	1	6	1	1	1	6	1	1	1	1	1	边	2014-07-28
1			2	1	2	6	1	6	3	1	6	1	1	1	1	1	1	边	2014-07-28
1			2	2	2	1	1	1	1	1	1	1	1	1	1	1	1	边	2014-07-28
1			2	2	1	1	1	6	1	1	1	1	1	1	1	1	1	边	2014-07-28
1			1	2	2	6	3	2	1	1	1	1	1	1	1	1	6	黄	2014-07-28
1			1	2	2	6	1	1	1	1	1	1	1	1	1	1	1	黄	2014-07-28
1			1	2	1	6	3	2	1	1	1	1	1	1	1	1	1	黄	2014-07-28
2			1	1	1	1	1	3	1	1	3	1	3	1	1	1	1	黄	2014-07-28
1			1	1	1	6	1	1	1	1	1	1	1	1	1	1	1	黄	2014-07-28
1			1	2	1	6	1	1	1	1	1	1	1	1	1	1	1	黄	2014-07-28
1			1	2	2	6	1	1	1	1	1	1	1	1	1	1	1	黄	2014-07-28
1			1	1	1	6	1	1	1	1	1	1	1	1	1	1	1	黄	2014-07-28
1			1	2	1	6	6	1	1	1	1	1	1	1	1	1	1	黄	2014-07-28
1			1	2	1	1	1	3	1	1	3	1	1	1	1	1	1	黄	2014-07-28
1			1	2	1	6	1	1	1	1	1	1	1	1	1	1	1	黄	2014-07-28
1			1	2	1	6	1	1	1	1	1	1	1	1	1	1	2	黄	2014-07-28
1			1	2	2	6	1	1	1	1	1	1	1	1	1	1	1	卿	2014-07-28
1			2	1	2	6	1	1	1	1	1	1	1	1	1	1	1	卿	2014-07-28
1			2	2	1	4	1	1	1	1	1	1	1	1	1	1	1	卿	2014-07-28
1			2	2	1	6	1	1	1	1	1	1	1	1	1	1	1	卿	2014-07-28
1			2	2	1	6	1	1	1	1	1	1	1	1	1	1	1	刘	2014-07-30
1			2	2	1	6	1	3	1	1	1	1	1	1	1	1	1	刘	2014-07-30
1			1	2	1	6	6	1	1	1	1	1	1	1	1	1	1	刘	2014-07-30
1			2	2	1	6	1	1	1	1	1	1	1	1	1	1	4	刘	2014-07-30
1			1	1	1	6	1	1	1	1	1	1	1	1	1	1	1	刘	2014-07-30
1			2	1	2	6	1	1	1	1	1	1	1	1	1	1	1	刘	2014-07-30
1			2	2	2	1	1	1	1	1	1	1	1	1	1	1	1	边	2014-07-30
1			1	2	1	6	1	1	1	1	1	1	1	1	1	1	1	边	2014-07-30
1			1	2	1	6	1	2	1	1	1	1	1	1	1	1	1	边	2014-07-30
1			2	2	1	6	1	1	1	1	1	1	1	1	1	1	1	边	2014-07-30
1			1	2	2	2	1	1	1	1	1	1	1	1	1	1	1	黄	2014-07-30
1			1	2	1	6	6	1	1	1	1	1	1	1	1	1	1	黄	2014-07-30
1			1	2	2	6	1	1	1	1	1	1	1	1	1	1	1	黄	2014-07-30
1			1	2	2	6	1	1	1	1	1	1	1	1	1	1	1	黄	2014-07-30
1			1	2	1	6	1	1	1	1	1	1	1	1	1	1	1	黄	2014-07-30
1			1	2	2	6	1	1	1	1	1	1	1	1	1	1	1	黄	2014-07-30
1			1	2	1	6	3	2	1	1	1	1	1	1	1	1	1	黄	2014-07-30
1			1	2	2	6	4	2	1	1	1	1	1	1	1	1	1	黄	2014-07-30
1			1	1	1	6	2	1	1	1	1	1	1	1	1	1	1	黄	2014-07-30
3			1	2	1	1	1	3	1	1	3	1	1	1	1	1	1	黄	2014-07-30
1			1	2	2	4	1	1	1	1	1	1	1	1	1	1	1	黄	2014-07-30
1			1	2	2	6	2	2	1	1	1	1	1	1	1	1	1	黄	2014-07-30
1			1	2	1	6	1	1	1	1	1	1	1	1	1	1	1	黄	2014-07-30
1			1	2	2	6	1	1	1	1	1	1	1	1	1	1	1	黄	2014-07-30
1			1	2	2	3	1	1	1	1	1	1	1	1	1	1	1	黄	2014-07-30
1			1	2	1	6	1	1	1	1	1	1	1	1	1	1	1	黄	2014-07-30
1			1	2	1	6	1	1	1	1	1	1	1	1	1	1	1	黄	2014-07-30
1			1	2	1	5	1	1	1	1	1	1	1	1	1	1	1	姜	2014-07-30
1			1	2	1	6	6	1	1	1	1	1	1	1	1	1	1	姜	2014-07-30
1			1	2	1	4	1	1	1	1	1	1	1	1	1	1	1	姜	2014-07-30
1			2	2	1	3	1	1	1	1	1	1	1	1	1	1	1	姜	2014-07-30
1			1	2	1	4	1	1	1	1	1	1	1	1	1	1	1	姜	2014-07-30
1			1	2	1	6	1	1	1	1	1	1	1	1	1	1	3	姜	2014-07-30
1			1	2	1	6	1	1	1	1	1	1	1	1	1	1	1	姜	2014-07-30
1			1	2	1	5	1	1	1	1	1	1	1	1	1	1	1	姜	2014-07-30
1			1	2	1	6	1	1	1	1	1	1	1	1	1	1	1	姜	2014-07-30
1			1	2	1	6	1	1	1	1	1	1	1	1	1	1	1	姜	2014-07-30
1			1	2	2	6	1	1	1	1	1	1	1	1	1	1	1	姜	2014-07-30
1			1	2	1	6	1	1	1	1	1	1	1	1	1	1	1	姜	2014-07-30
1			1	2	1	6	6	2	1	1	1	1	1	1	1	1	1	姜	2014-07-30
1			2	2	2	6	1	1	1	1	1	1	1	1	1	1	1	姜	2014-07-30
1			1	2	1	3	6	1	1	1	1	1	1	1	1	1	1	姜	2014-07-30
1			1	2	1	6	6	1	1	1	1	1	1	1	1	1	1	姜	2014-07-30
1			1	2	2	3	4	1	1	1	1	1	1	1	1	1	1	姜	2014-07-30
1			2	1	2	6	1	1	1	1	1	1	1	1	1	1	1	姜	2014-07-30
1			1	2	2	6	1	1	1	1	1	1	1	1	1	1	1	姜	2014-07-30
1			1	2	1	6	1	1	1	1	1	1	1	1	1	1	3	姜	2014-07-30
1			2	1	2	6	6	1	1	1	1	1	1	1	1	1	1	卿	2014-07-31
1			1	2	2	6	1	1	1	1	1	1	1	1	1	1	1	卿	2014-07-31
1			2	1	1	6	1	1	1	1	1	1	1	1	1	1	1	卿	2014-07-31
1			1	2	1	6	1	1	1	1	1	1	1	1	1	1	1	卿	2014-07-31
1			2	2	1	6	1	1	1	1	1	1	1	1	1	1	1	刘	2014-07-31
1			2	2	1	3	1	1	1	1	1	1	1	1	1	1	1	刘	2014-07-31
1			1	2	2	6	2	1	1	1	1	1	1	1	1	1	1	刘	2014-07-31
1			2	2	1	6	1	1	1	1	1	1	1	1	1	1	3	刘	2014-07-31
1			2	2	1	6	1	1	1	1	1	1	1	1	1	1	1	刘	2014-07-31
1			1	2	1	6	6	1	1	1	1	1	1	1	1	1	1	边	2014-07-31
1			1	2	2	6	1	1	1	1	1	1	1	1	1	1	1	边	2014-07-31
1			2	2	2	6	1	1	1	1	1	1	1	1	1	1	6	边	2014-07-31
1			2	2	2	1	1	1	1	1	1	1	1	1	1	1	1	边	2014-07-31
2			1	1	1	1	1	6	1	1	1	1	1	1	1	1	1	边	2014-07-31
1			1	2	2	6	1	1	1	1	1	1	1	1	1	1	1	黄	2014-07-31
1			1	2	2	6	2	1	1	1	1	1	1	1	1	1	1	黄	2014-07-31
1			1	2	2	6	3	1	1	1	1	1	1	1	1	1	1	黄	2014-07-31
1			1	1	1	6	2	1	1	1	1	1	1	1	1	1	1	黄	2014-07-31
1			1	2	2	6	1	1	1	1	1	1	1	1	1	1	1	黄	2014-07-31
1			1	2	2	6	1	1	1	1	1	1	1	1	1	1	1	黄	2014-07-31
1			1	2	2	6	1	1	1	1	1	1	1	1	1	1	1	黄	2014-07-31
1			1	2	2	6	1	1	1	1	1	1	1	1	1	1	1	黄	2014-07-31
1			1	2	2	6	1	1	1	1	1	1	1	1	1	1	1	黄	2014-07-31
1			1	2	2	6	1	1	1	1	1	1	1	1	1	1	2	黄	2014-07-31
1			1	2	2	6	1	1	1	1	1	1	1	1	1	1	1	黄	2014-07-31
1			1	2	2	1	1	2	1	1	1	1	1	1	1	1	1	黄	2014-07-31
1			1	2	2	6	1	1	1	1	1	1	1	1	1	1	1	黄	2014-07-31
1			2	1	2	1	1	6	1	1	6	1	1	1	1	1	1	姜	2014-07-31
1			1	2	2	4	1	6	1	1	1	1	1	1	1	1	1	姜	2014-07-31
1			1	2	2	6	1	1	1	1	1	1	1	1	1	1	1	姜	2014-07-31
2			1	2	2	1	1	6	1	1	1	1	1	1	1	1	1	姜	2014-07-31
1			1	1	1	6	1	1	1	1	1	1	1	1	1	1	1	姜	2014-07-31
1			1	1	1	6	1	1	1	1	1	1	1	1	1	1	1	姜	2014-07-31
1			1	2	2	6	1	1	1	1	1	1	1	1	1	1	1	姜	2014-07-31
1			1	2	1	6	1	1	1	1	1	1	1	1	1	1	1	姜	2014-07-31
1			1	1	1	6	1	1	1	1	1	1	1	1	1	1	1	姜	2014-07-31
1			1	2	1	6	6	1	1	1	1	1	1	1	1	1	1	姜	2014-07-31
1			1	2	2	6	1	2	1	1	2	1	1	1	1	1	1	姜	2014-07-31
1			2	2	1	6	1	1	1	1	1	1	1	1	1	1	1	姜	2014-07-31
1			1	2	1	6	2	1	1	1	1	1	1	1	1	1	1	姜	2014-07-31
1			2	1	2	6	1	1	1	1	1	1	1	1	1	1	1	姜	2014-07-31
